# Supplementary material for: Luminescent Phage-Based Detection of Klebsiella pneumoniae: From Engineering to Diagnostics
Source: Pharmaceuticals (Basel). 2021 Apr 9;14(4):347. doi: 10.3390/ph14040347 (PMC8069110; doi:10.3390/ph14040347)
Supplement: Supplementary file 1 [file pharmaceuticals-14-00347-s001.zip]

Archive with 4 entries (4 files):
- File S2
- File S4 
- File S1
- File S3
