# Supplementary material for: Luminescent Phage-Based Detection of Klebsiella pneumoniae: From Engineering to Diagnostics
Source: Pharmaceuticals (Basel). 2021 Apr 9;14(4):347. doi: 10.3390/ph14040347 (PMC8069110; doi:10.3390/ph14040347)
Supplement: Supplementary file 1 [file pharmaceuticals-14-00347-s001.zip › File S2]

>1 Klebsiella species strain strain.
ATGAAAGTCTCTAGAGACTATATTAACACCACAGATGTTATTGACTTTGG
TATTGACAAACGATTTTTCCGTCTGCCAGTCTCTAGCATTCTAGCTCAAG
AGGGAATTACACCTAATGCTCCTCAGATTGCAATCATTAATGCGCTGGAA
GACCCAAGACACCGTTTCGTAACTGCGTGTGTATCACGTCGTGTAGGTAA
GTCATTCATCGCATATACACTTGGGTTCTTAAAACTTCTGGAACCCAATG
TGAAGGTGCTGGTAGTTGCACCTAACTACTCACTGGCTAACATCGGTTGG
TCACAGATTCGTGGTCTTATTAAGAAATATGGATTACAGACTGAACGTGA
GAACGCTAAAGATAAAGAGATTGAACTAGCGAATGGTTCACTCTTTAAGC
TGGCTTCTGCGGCGCAGGCTGACTCCGCAGTTGGTCGTTCGTATGACTTC
ATCATTTTTGACGAAGCAGCGATTTCCGACGTTGGTGGTGCAGCTTTCGA
TATTCAGTTGCGTCCTACTCTAGATAAGCCAAACTCTAAAGCTCTATTTA
TCTCTACTCCTCGTGGAGGTAACTGGTTCAAAGAGTTCTATGAGAAAGGA
TTTAACGAAACGCTACCTAATTGGGTATCTATTCATGGTACATATCGTGA
TAACCCACGCGCTGACCTGAACGATATCGAAGAAGCGCGTCGTACTGTTA
GTAAAAACTATTTTCGTCAAGAATATGAGGCTGATTTCTCCGTATTCGAA
GGTCAGATCTTTGACACCTTCAATGCTATCGAACATGTTAAAGACCTCAA
GGGTATGCGTCACTTCTTTAAAGATGATGAGGCTTTCGAAACATTACTTG
GTATCGACGTTGGTTATCGTGACCCTACAGCAGTTCTTACTATCAAGTAT
CACTATGATACTGATGTTTATTACGTATTAGAAGAGTATCAGCAGGCTGA
AAAGACTACAGCTCAACACGCTGCTTACATACAGCACTGTATAGATCGTT
ATAACGTTGATCGTATATTTGTAGACTCCGCTGCTGCTCAGTTCCGTCAG
GACTTAGCATATGAACATGAAATCGCTTCCGCACCTGCTAAGAAATCTGT
CCTAGATGGTCTGGCATGCCTACAAGCACTGTTCCAGCAAGGTAAGATTA
TCGTAGATGCTTCATGTACCTCATTGATCCACGCCCTAGCGAACTACAAG
TGGGACTTCCAGGAAGGCGAAGAGAAATTATCACGTGAAAAACCACGTCA
TGATGCAAACTCTCACCTTTGTGACGCACTGCGTTATGGAATTTACTCAA
TTTCCCGGGGGAAATAAATAAGTATAGGATGGGATACTACTCAGTTGGTA
TCCCATTCCTGCATTTTAAAATCCCCTTTACAAATTCGATACGATTATGT
ATACTATATTCATTGATCGGGAGAACTTCTCCCATAATAGAACGTAAACA
AGAAAAATTAATGCTCTACATAAGGTGTAGGAGATTCTATGGGTCGACAA
AAGCTAACAATAAAAGATATAAATATTAGATTAGCTGATCGTGGAATCCA
AATTGTCGGTGAATATGTAAACCAACGTACAAAAACAGTATTTAAGTGCC
AGAGAGCACACGTTTGGGAAGCAACACCACATTCTATACTCCATATGAGG
AGAGGTTGTCCGCACTGCTCCAATAATACAATATCGTTAGATGAAGTTAG
TAACAGAATATCTAATATAGGGTATACCCTGTTAAGCAGCTATACTAATG
CTAAAACAAAACTACATCTACGTTGCAATAATGGGCATGACTGTTTCATT
ACCCTAGATGGATTGACTCAAGGTAAGAGATGTCCTTATTGTTCTCTTAA
ATGGGAAAATGGCGGATTCCTCTATATCATGTCCTCCTGCAGAGGTACTA
AAGTAGGCATAAGCTTGTACCCTGAGAAGCGGCTGAACGAGGTTAAAAGA
GAATCTGGATTTTCTGACATATACTTGTTCACCGTGTATTATCTGCCGGA
TAGAGAGACTGCTCTAGATTTAGAGAAGGAAGTTCACAGAAAATATTATA
ATAAAAACTGTGGGTTTTCTAATTTTACAGGAAGCACGGAATTTTTTAAT
GTTGCTCCTGAAGATGTATTAATCTTTCTAAGTAGCTTTGGATTGGAGGA
GTATGGCCACTAATACTAAGTACAAACGTGATGCCATTTCCATAATGAGG
GATGGTATAAAATCTAGGTATAGTAAGGATGGTTGCTGTGCTATATGTGG
TAGTAGTGAAGACCTAGAACTTCATCACTATCATACTATATCTCAGCTAA
TAAAAAAATTTGCTAAAGAACTCCAGCTGGATTTCACTGATGAGAATATC
GTCCTTTCAAATAGGGAAGCATTCTATAAGAAATATGAGCATGAGTTAGT
TAGGGACGTGGTAACATTGTGCCAGCACCATCACCAACTATTACATAAGG
TGTACACTAAGGAACCTCCCCTTTTTTCTGCTAATAAGCAGAAGGCATGG
GTTCTTAAACAAAAGGAAAAGCTACAGAATCCTCAAGAAAAGACACAAGT
CAAGACTGAAACTAAATCAGGATTCGCAAGGTTCTTATAATGGGTTTAAA
AAGCTGGATTACTGAAAAGCTAAATCCGGGTCAACGTATTATAAGAGACA
TGGAACCAGTTAGTCATCGCACTAACCGTAAGCCCTTTACCACTGGACAA
GCCTACAGTAAGATTGAGATTCTCAACCGAACTGCTAACATGGTTATCGA
TAGTGCGGCGGAGTGTTCTTATACTGTCGGAGATAAATATAATATTGTCA
CGTACGCTAATGGCGTCAAGGCAAAGACTCTAGACACTCTCTTAAATGTA
CGACCTAATCCATTCATGGATATAAGCACATTCCGTAGACTTGTAGTCAC
TGACCTACTTTTTGAGGGTTGTGCATACATCTATTGGGATGGCACAGCAC
TTTACCATGTCCCTGCTGCACTAATGCAAGTAGAGGCAGATGCCAATAAG
TTTATCAAAAAATTCATATTTAATAACCAGATAGACTATCGCGTAGATGA
GATTATCTTTATAAAGGATAACAGTTACGTGTGTGGCACAAACTCCCAAA
TTTCTGGACAATCTCGTGTTGCTACAGTTATTGACTCTCTTGAGAAGCGT
TCTAAAATGCTTAACTTTAAAGAGAAGTTCCTCGATAACGGCACTGTGAT
TGGTCTTATTCTTGAGACGGATGAAATCCTGAACAAGAAATTGCGTGAGC
GTAAACAAGAAGAATTACAACTCGATTATAATCCTAGTACTGGTCAGTCT
ACTGTCCTGATTCTAGATGGTGGTATGAAAGCAAAACCGTACTCCCAAAT
ATCCTCTTTTAAAGATCTAGACTTCAAGGAAGATATCGAAGGATTTAATA
AATCCATCTGTCTTGCCTTTGGTGTTCCGCAAGTGTTACTTGATGGTGGT
AATAATGCTAACATTCGACCAAACATCGAATTGTTCTATTACATGACTAT
CATTCCTATGCTGAACAAGCTGACTAGTTCTCTTACTTTCTTCTTTGGCT
ACAAGGTTACTCCTAATACTAAGGAAGTAGCTGCACTGACGCCAGATAAA
GAAGCTGAGGCTAAACATTTAACCTCTTTGGTTAATAACGGTATCATGAC
TGGTAACGAGGCTCGTGAAGAGCTTAACCTTGAACCTTTAGATGATGAGC
AGATGAATAAGATTCGTATTCCTGCTAACGTTGCTGGTTCTGCAACAGGT
GTATCTGGTCAAGAAGGTGGTAGACCGCAAGGCACTGCCGATGGGGATAA
AGAATGATTGATTATGATGGTCTAAAGGCCATTTTTGGTGAAAAGCTGCC
AGAATCTCATATCTTCTTTGATACGGTTGCAGCACACAAGTTCGTTCCAA
ACTACGCTACTCTACGTAAAGAGTTTGGAATTACCACTGCACATACCAAC
CGCAAGGTTTGGAATAAGTTCAAAGAAGCATACGAAGTTACTGCTCCGGT
TGTTCCGGCTCTAGCTTTCACGAAGAATCTGGCTAAAACTCTATCTGTTG
ATACTGGTGCAGCAATTAATCTGGGCGTAACAGTTATTGGTGGTACTGCA
CCATATACTTATGCTTGGACTAAAGACGGTTCTCCACTTAGTGGTGTTAC
TGGCCCTAATTTCAACAAAGCTACAGCTGTTGCAGAAGATGCTGGTACTT
ACAAAGTTGTTGTAACGGATAGTAAATCTACTTCCATTACTTCTAATGAG
TGTGTAACAACTATCAACCCTGCGCCGGAGGCTTAATAAATGACAAATGC
TGCTATTGACTATAACAAGTTAAAATCAGCACCGGTTCATTTAGACGCTT
ACATTAAGTCTATTGATAGCGAATCCAAAGAGGGTGTTGTAAAAATCCGT
GGATTCGCTAATACAATTAGTAAAGATCGCGCTGGTGACGTAATTCCTGC
TTCGGCATGGAAAACGTCTAATGCACTTGCTAACTACATGAAAAACCCGA
TTATTCTTTTCGGCCACGACCATCGTCGTCCAATCGGCAAGTGTATTGAT
CTTAACCCTACTGAAATGGGTCTCGAAATTGAATGCGAGATTTATGAAAG
TTCTGATCCAGCTATCTTCTCACTAATTAAAAACGGTGTACTGAAAACCT
TCAGTATCGGATTCCGCTGCCTAGACGCAGAATGGGATGAAGCTACTGAC
ATATTTATTATTAAAGATTTAGAACTATACGAAGTTTCGGTAGTTTCTGT
ACCTTGTAATCAGGACTCAACGTTCAACCTCGCTAAGAGTATGAATGGCC
ACGATTACACTGAATGGCGCAAATCTTTTACTGCAACAAGTTCTAAGGCT
GTCCCAGCTCAAGAACGTAATCTTTCTGAACTAGAAAAACTTGCGATAGC
TTTAGGCTACGTTAAAGAATAACGGAGAATTATTTAAAAATGACTATTGA
TATTATTAAGCTGAAGGAAGAACTTGGTCTGGGTGATCTGGCTAAATCTC
TGGAAGGTCTGACTGCTGCTCAGAAAGCTGCGGAAGCTAAGCGTCTGCGT
GAAGAGCAGGAAGAAAAAGAACTGTCTCGTATGAATGACCTAGTATCTAA
AGCTGTTGGTGAAGACCGTAAGCGTCTGGAAGAGGCTCTGGATCTGGTTA
AGAACCTGGACGAGAAGTCTAAGAAGAGCGCAGAACTGTTTGCACAGACT
GTAGAAAAGCAGCAGGAAACCATCGTTGGTCTTCAGGACGAAATCAAGTC
TCTGTTGGCAGCTCGTGAAGGTCGTTCCTTCGTTGGTGATAGCGTAGCTA
AAGCTCTTTATGGCACTCAGGATGCTTTCGAAGATGAAGTTGAGAAACTG
GTTCTTCTGTCTTATATGATGGAGAAAGACGTATTCGAAACTGAACATGG
TAAGGCTCACGTTAAAGCTGTTAACGGTTCTTCTTCCGTTTCCATGTCTA
GCGAAGCATACGAAACTATCTTCTCTACCCGTATTATCCGTGACCTGCAG
AAGGAACTGGTAGTTGGTGCACTGTTCGATGAACTGCCAATGTCCAGCAA
AATCCTTACTATGCTCGTTGAACCAGAAGCTGGTCGTGCTACTTGGGTAG
ATGCTTCCAAATTCGGTACTGACGAAACTGTTGGTGACGAAGTTAAAGGT
CAACTGACTGAAATCAGCTTCAAAACTTACAAGCTGGCTGCTAAATCCTT
CATCACTGATGAAACTGAAGAAGATGCAATCTTCTCCCTGCTGCCTCTGC
TGCGTAAGCGTCTGATCGAAGCACACGCTGTTTCTATCGAAGAAGCTTTC
ATGTCCGGTAATGGTACTGGTCAGCCTAAGGGTCTGCTGAAACTGGCTGC
TGATGATGGTGCTAAGGTTGTTACCGAAGCTAAAGCTGACGGTTCTGTTC
TGGTAACTGCTAAGACTATCTCCAAGCTGCGTCGTAAACTGGGCCGTCAT
GGTCTGAAACTGAGCAAACTGGTACTGATCGTATCTATGGATGCTTACTA
CGATCTGCTGGAAGATGAAGAATGGCAGGATGTTGCCCAGGTTGGTAACG
ATGCTGTTAAACTGCAAGGTCAGGTTGGTCGTATTTACGGTCTGCCGGTT
GTAGTTTCTGAGTATTTCCCAGCTAAAGCTACTTCCGCAGAGTTCGCAGT
TATTGTTTATAAAGATAACTTCGTAATACCGCGTCAGCGTGCTGTTACTG
TTGAACGTGAGCGCCAAGCTGGTAAACAGCGTGATGCATACTACGTTACT
CAGCGTGTTAACCTGCAACGTTACTTTGCAAATGGCGTTGTATCTGGTGC
TTACGCTGCATCTTAATATTGACTACTATACCCTCTTTTTGAGAGGGTAT
ACCATATTACAGTTCATTCATATGGTATACTTGTATGGGGGTTACTAAAT
GGCAGGAAAAGCGATACCTTATGAAATAAGGGAAAAGCAAATTCTAGAAA
TTTGCGAAAAAGAAGGGTATGTATATAAAGGGGTGGTTGGTAACTTTAAG
AATTCAGAATCCAAAATACTGATAGAATGCACTAAGGATGGTAATTGTTG
GACTCCACGCATACGTAATTTTGTCAATACTGGTTCACGATGTCCAAAAT
GTTGTCAAACACGTTTTTTGAAGGCAAAAGAAAATAAAGTAGTCTCTATA
GAAGATACTCCTACTATTTTCTATATTCAAAGATTGACTAACAATCATCA
CTCAGTTCTAAAATATGGGGTAACTTCCAGAAATATTGATGTTCGGGTTA
AAGAACAATCACGAGCATCAGTCTATACACACGAACTACTACTATCAGTA
CAACTACCTTCTAGACAGGAGGCATTTATGTTAGAAGCCTTAGTAAAACA
GGCTATTCCTTCTGGGTTTCTTACTCCTGCTCTTCTCCCTGATGGGTATA
CAGAAACCTGTCTTGAAAAATACCTGCCAGAGATAAAACATATAGTTTAT
AATTATATGTTTTCCTAGTAACGGCTCTTTAGCCGAAAGAGAGCTTCGGC
TCTCTTTTTTATTGGAAAAATAAATGCAAATCATCACTGTTGAAGACTAC
AGACTATATGCTAATGCAAAGCGACCTGATATGGAAACTCAGGTTGAGAT
GATGATTAAAGCTGCCAATACGCTGATTACAAGCCTTCTAGGTATGGATG
ATGCAGATGCGGTAGATCAATTAATCACTACAAAACCTAGCCGTAAGAAA
TATTTTCTGAGTTCTCCCTCAGCCACATCTATTACAAAGATGACTATTAA
CGAGAATGAAATAGACCCGGAACAGTTTAAATTGTACCCTGATGGTGTTA
TTCTTCTTAAGTTTAATCCTCCTGAAGGATATATGGATGTAGAATATACC
CAAGGTGGTTTCAATCCAATGCCTGAAGATCTTAAGCTGGCAGCATGCCT
ATTAGTAGACCACTGGCATAAGCAAGATTATCGTCAAGCCAAGACTATTG
GTGGGGAGACAATTACGTTTAATAGTACTAAGTCTGGTATTCCAGAGCAT
ATTCGTACAATCGTCGAAGTATATAGGAGAGTATAATGGCTCTTTCTGAT
CTAGCTACACAAATTATTAAAGAGCAGCTAGATACTGCTGGACGATCCGA
GAATAATAAGAATACTGTTGTATATACAGTTGAGACTGGTTTGAAAGATC
CTACAAGAGACGGTACAGTTGCACAGGTATCTTTCAAGTTCTCAAAGCCA
GTGTCACAAGACTTATTAAATGTTAGGACAGCATCTATACTGAAGGCTGT
CTCTTCTAACTTAGATCTTTCTGGCGATTTAGGCGCTCTAGAGAATCTGA
TTCAAGCAACCGCAGGCAAACGTTCTGCTGTTGGTAAAAAACGTTCTACC
GGTAGAGTTCAGGTAAATTTTGGAGATCCTAGAGATACTGAAGATGGCTA
TTCTGGTGCAGTAACAGGTGCTTCTGGTCGTTTTGTATCAAATAGCAACA
TGCGTGTTATTCTTGAATTAGTTGCTAAGGAATACTTAATTAAGGATATG
AAAAAAGCAGGGGCACCATTGAAGTTCAGAACTGGTCGCTTCGCTAACTC
CTTAAAGATTAAAGACGTTATGCTACGTGATGCAGAAACTAGTAAAGGTG
CTCCAGAGCTGAATGTGACGTATAACTATATGGTTCGTCCTTACTCTGTG
TTCAACCCCGCAGTTTCTACATATCGAAGACTTTCTATACGACCTTACCC
TGGCGCTCGAAACCCTCAAAAACTTATTGGGGAAGCAATCGCAAAAGCTG
CAAGAGACCTGATTCACTCTAGATATAAAATCAAGGTTAATCAAGGAACC
TAATAAATGGATCACAGAACAAGTATTGCACAAGCAGTGGTTGACCGAAT
CGCCACACAAATGGATGGTTCACAACCTGATGAGTATTTCAATAACCTTT
ATGGAAACGTTTCTCGTCAAACTTATAAATTCGAGGAAATCCGAGAATTT
CCTTATGTGGCAGTCCATATCGGAACTGAAACTGGGCAGTATCTTCCCTC
GGGCCAACAGTGGATGTTTTTAGAACTTCCGATACTAGTATATGATAAAG
AGAAGGATGGAGATATTCAATCTTCCCTAGAAAAACTCGTAGCGGATATA
AAAACCGTTATTGACACAGGTGGAAATTTAGAATATACTGTTAGTAAACC
TAATGGATCGACCTTCCCATGTGAGGCGACTGATATGAGCATTACATCAG
TTAGTACAGATGAGGGTCTACTGGCCCCATATGGTTTAGCAGAAATAAAT
GTAACAGTGAGGTATCAGCCTCCACGCAGGTCACTTCGCAGATAAGTTAC
AGATTAGGAGAAAATAATTAAATGTCTTTACAACTATTACGTAATACTCG
AATCTTCGTGTCTACGGTTAAGACTGGTCACAATAAGACCAACACGCAAG
AGATTCTAGTTCAGGATGATATTTCTTGGGGTCAGGACAGTAACTCAACA
GATATTACTGTTAACGAAGCTGGTCCGCGTCCTACTCGTGGTTCTAAACG
TTTTAACGATTCCTTGAACGCGGCTGAGTGGAGCTTCTCCACCTATATCC
TGCCATACAAGGATAAAACCTCTAATAAACAGATTGTTCCCGACTATATG
TTGTGGCACGCTCTTTCTAGTGGTAAAGCATTAAACCTTGATGGAGACAC
AGGTGCGCATAATAATGAAGCTAACTTCATGGTTAACTTTAAAGATAACT
CTTATCATGAGTTGGCTATGCTGCACATCTACATTCTTACTGACAAAGCA
TGGAGCTATATTGACTCTTGCCAGATCAACCAGGCAGAAGTTAACGTTGA
TATTGAGGATATTGGTCGTGTAACTTGGTCTGGTAATGGTAATCAGCTCA
TCCCGTTAGATAGCCAACCATTTGATCCAGATGCACTAGGTATTGATGAT
GAAACCTATATGACTATTCAGGGTTCTTATATTAAGAACAAACTGACTAT
CTTGAAAATTAAGGATATGGATTCTGGTAAAGCATATGATATTCCTATTA
CTGGTGGTACTTTCACTATTAATAACAACATCACGTACCTAACCCCGAAT
ATTATGTCACGTGTAAATATTCCAATCGGCTCATTTACAGGTGCATTTGA
ATTAACTGGTTCTCTAACAGCATACCTTAACGATAAAGCTCTTGGTTCTA
TGGAACTGTATAAAGATCTTGTCAAAACCCTTAAGGTAGTTAACCGCTTC
GAAATTGCTCTAGTACTTGGTGGTGAATACGATGAAGAACGTCCTGCGGC
TATTCTGGTAGCTAAACAAGCACACGTTAATATTCCTACTATTGAAACTG
ATGATGTACTTGGTACTTCAGTAGAGTTTAAAGCTATTCCATCTGATCTG
GATGCGGGTGATGAAGGTTACTTAGGCTTCTCTAGTAAATATACCAAAAC
AACTATTAATAACTTGATTGTTAATGGTGATGGTGCTACTAATGCTGTAA
CCGCAATTACTGTTAAATCTGCTGGTAATGCTACTTCTGTTCGGACTGGA
CAAACTCTTCAGCTGAGTGTTGAAGTTACCCCTTCTTCTGCAAAGAATAA
GGATGTTACTTGGGCTATCACCAGCGGTGATGCAGCTACTATCAATGCAG
CAGGACTATTAACAGCCCATGCTAGTAAAACAGGTGCGGTAACTGTTGAA
GCTACAGCTAAGGATGGTTCTGGAGTTAAAGGCACTAAAGTTATTACTGT
AACAGGTGGTTAAATAAATGTACTACTCTCTAATGCGAGAGTCAAAAGTT
ATAGTTGAGTATGATGGTAGGGCATTTCATTTTGATGCCCTATCAAACTA
TGATATACAGACTTCCTACGAGGAATTCAAGACTCTTCGTAGGACTGTTC
ATCGTAGAACTAACTATGCAGACTCTATTATAAATGCTCAAACCCCCTCT
TCTATCTCTCTAGCAGTAAATTTCAGTAATACTCTTACAGAGGCTAACTT
CTTTGAATGGTTAGGTTTTGATAGAAAAGGTAATACTTTCTTACTCCCAC
TATATAGTAATAATATTGAACCTACTATGTTCAATATCTATATAGTAAAT
AAAGATAATAACTGTGTATATTTTGAAAACTGCTATGTATCTACAGTAGA
TTTTTCTTTAGATAAGAATATACCAATTCTTAATGTTGGTATTGAGTCTG
GGAAATTCTCAGAAGTATCTACCCATAGAGAAGCAGCTTCTATTATACAG
GGTGAAGTAATGTCTTATAGCCCAGTAATAGTTTCTACCAACAGTAATGT
TTTACCAGCTCTTTTATCCGCTTCTTTATCTTTTCAACAGCAATGCTCTT
GGAGAGAAGATAAGAATGTTTTTGATATAAATAAAATTTATAATAATAAA
AGAGCTTATGTAAATGAAATGAATGCTTCGGCAACCATTTCCCTGTATTA
CTTAAAACGTTTTGCAGGAGATATGGTTTACAATATCGAACCAGAAACCG
ATGTACCTTTAAATATAAGAAATAATAATATTTCTATAGATTTTCCTTTA
GCACGTATAACAAAACGCCTACAATTCTCGGATATATACAGAGTTGAATG
GGATGTAATCCCTACTGCAGACTCTGATCCGGTAAGAATCGACTTCTTTG
GAGAAATAAAGAAATGATCAATTTAAAAGATATTACCCTTGAAACTCGTA
CTATTGAGCTGGCTTACCCAGGTATGCCTAACTTCAAGCTGCAACTGAAC
TACATGTCTCGTGCTGCATCTAAGCGTGTTATCTCTTCCGCTAAGCGTGA
TGAGTGGGTTAACGGTACTATGATTCAGATTCAGGACGATGATAAGTTTA
TTGAAGCTTTCGTTGATACTGCAATTGCTGGCTGGACTGGCTTGACGATT
GGAGATGTTGAGAAGCTGATGCTTATCGAAACTGAAGCTGATCCTACTAC
TGAAGTTCCGTTTAGTCGCGATAATGCTATCATGCTTATGCAGAACTCTG
CTGCGTTTGATTCTTGGATCAACCAGACAGTGTTCCACTTAGACACTTTT
CGTAGCTCAAAAGCGTAAGCAGTTACTAGATGCTGTTGCCGATTTTGCAG
ATAAATGCATTAAATCCTCAGCATCTAAAATGACAAAACAACAATATTTA
ATGCTTTGCGAGTCTCTAGGTATTGAACCTGATCCTAAGGCAATGCCTGT
TGAACTCGAAGATTTTCCACCTATTGTATCTACTAGTATGAATATTTATA
ATAGTCTTATTGACTGTTTCATACCAGGTGACTTTCCTATCTTTATAGGA
AAAGACAAAAGTGCATTAGGTGTTTTATTTGATATCTATGGGATTACTGA
TCCTATAGAGAAAGAGTTTGTTCTACACATCATCAATATATTTGATTCGA
AAGCTGTAGATGCAGCTCGTAAGAGAGCCGAGAAGCATAGTAAACCTAAT
GGTCGTACCCCGAACATTAAACCACATGCTAGATCTCGAGCTCAGTAAAA
GTTTCCTCCAATGGGCGTTCCACGATGAGGCTTGGCTCTGGGTGATTTGC
CCAGAGCCTTTTTTATTGGGAAAAATAAATGACTGATAAGCTAATACGAG
AACTACTTATAGATGTAAAGCAGAAAGGGGCAACCCGTACTGCAAAATCT
ATTGAGAACGTTTCCGATGCGTTAGAAAATGCTGCTGCCGCTTCCGAACT
GACTAATGAGCAGTTAGGAAAAATGCCCAAAACTCTTTACTCCATTGAGA
GGGCAGCGGATAGAGCAGCTAAAAGTCTAACTAAAATGCAGGCTAGCAGA
GGTATGATGGGTATCACCAAATCTATGGATAGTATTGGTGCTAAGTTAGA
TGACCTTGCTATTGCTATGATTGAGGTATCCGATAAGCTAGAGTCTGGAT
TTACACACGTTGGTAAATCTGTTAAGGCGATGGGTAACGATGTAGCTGCT
GCAACTGAAAAAGTTCAAGATAGATTATATGATACTAACCGAGCACTAGG
TAATACTGCTAGAGGCTTTAATGATACAACTACCGCTGCAGGACGTGCTA
GTCGTGCAATTGGTAATACTTCTGGTTCAGCACGTGGTGCAACTCGTGAC
TTTGCAGCTATGGCTAAAGTGGGTGGTGGTTTACCTCTTATGTACGCTGC
TATCGCATCTAACGTGTTCGTTCTACAATCTGCATTCGAACAACTTAAGA
TGGGTGACCAGTTAAACCGTCTTGAGAAGTTTGGTACTATTGTTGGTACT
CAAACAGGTACTCCGGTACAAACTCTAGCTAGATCTCTACAAGAGGCTGC
TGGTTATGCAATCTCCTTCGAAGAAGCAATGAGACAAGCATCCTCTGCTT
CCGCATATGGATTTGATGCTGAACAACTTAATAACTTTGGTCTAGTAGCT
CGTCGTGCTGCTGCTGTTCTTGGTGTTGATATGACTGATGCACTTAACCG
TGTAATCAAGGGTGTATCCAAACAAGAAATCGAACTTCTGGACGAACTTG
GTGTTACTATTCGTCTTAATGATGCTTACGCTGACTACGTTAAACAGTTA
AATGCTGCTAACACAGGTATTACGTATAACGTCAATAGTCTTTCCACTTT
CCAAAAGCAACAAGCATATGCTAACGCAGTAATCGCTGAATCTACTAAAC
GTTTCGGCTACTTGGATGACGTACTTCGTGCAACTCCATGGGAACAGTTT
GCTGCTAATGCTGATGCTGCCCTGAGAAAGGTTCAACAGGCTGCTGCTAA
GTATTTAGGGCCCGTAATTGATTCTATCAACGCAGTGTTCTATACTTCTC
AAGCATCTATCTCGGCCTCTGCTGCTAGAGCACAGGAAGAAACTAACCGT
CAGATTGACCCAACTAACGTTGGTGCTGTAGCTTTAAGTCTTTCCGCTTC
TGAGGAAGGATATAATAAAGCTCTTGATATGTACAAAGAATCTCTAGAAA
AGCGTAATAAGTTAAAAGCTGATCTAGATAAGCGTATGCAGCAAGCAGAT
GCATCTACAGCAGGGGCTATTCGTTTAGTTGCTCAAGGTGCACCGGTAGG
ATTAGCTGCAGGAGGTTTTGAAGTAGGAGGAGTTCGCATAGGATCTTCTG
AAGAAAACCAGAAATTCATTGCAGATACTGCTGCATTAGCTCTCCAGGTA
GAGCGTCTTGATAAGGAAGTAGAGGATTCAACTGGCAATCTTAATGCATG
GAAATCGGCATACCAAGCTGCTGGTGCTGCAGCAGCCAAATCTAATACAG
AATTCCAGAAGCAAATTAACCTACAGAAAGATGCAAATGACCCGGATGCG
GTTTATGACTTTAACTCTGCAACTCTGAAAGGATTGACAGAACAGCAGAA
AGCGTATGACCAAGCTAAGAAAACTGCCAGTGACTTAGCTAACGATATCC
AGAACATTGCTCAGAATACTAATACTGCGGCTAAAACTAGTGCATCCCTA
TCAGATACGATTAAGACTATTGAGTCTCTTTCTGCTGGTACGGGTAAAAA
TGCTGATGAGTATGTTAAGAGCCTGAACTTAGGGTATAATACTCTTAGTG
AGATGAAGACTGCTTCACAAGCTCTTGCTGGTTATGTAAAATTAACTGGT
AATGAGACTAAGAATCAGCTAGAAGTTCAGCAGAAGATTGCCGAAGTGTA
TAACCAGACTAAGGACAAAGAGAAAGCACAGGAAGCTGGTAGACGTCTGG
AAATCCAACAGTTAGAAGAACAGGAAGCAGCTCTTAAGCGTGTCCTAGAA
ACTAACAAGGGTAATAAAGCAATCGAAGGTGAGATAGCTAAGATTCAGCT
AGAACGTATCAAGATCACTAACCAGGGTATGGAAGCTCAGAAGAAAGTTA
AGGATTATACGGATAAGATTCTTGGTGTTGATCGTGAAATTGCTCTCCTG
AATAACCGTACTATGACAGATACTCAATATCGTTTAGCTCAGTTGAACCT
TGAACTGACTATCGAGAAAGAAAAGTATGAATGGTACTCCAAACAGGTTG
ATAAGCATAAGGAAGCTGAACAATCAAGACGAGCTCAGGCACAAATTGAA
CGTGAAATCTGGAAATTCCGTCAGGATCAGCAAAGGGAAATGGCTGCTGG
CAGGGAAGAGGAGCAACAAAGGAAATTTACCGCAAATCCTTTAATGGGAG
CTGCGGAACGTATCAAGGAGCAAATCCAGCTATTCGAAGACCTTAAGCAA
AAAACTTTAGGGAATGCTGCTGCTCAGTTAGAGTATAATAAAAAGCTAGC
AGAAACTAGAGCCCAGCTCGCAGCTTTAAGAGTACAGCGCGATGCAGAAA
TGCAGTCTTCTGTAGGTGCGGCTGTAGGGGCTACATATACTCCTACTACT
GGATTAACTGGAGAAGATAAAAACTTCGCAGATATGCAGAATAGAATGGC
GTCCTATGACCAGGCTATTTCTAAGCTGTCTGAACTGAACTCCGAAGCAA
CTGCTGTAGCACAAAGCATGGGTAACCTAACTAATGCTATGATCCAGTTC
TCTCAAGGATCTCTGGATACTACCTCTCTAGTAGCGGCTGGTATGCAAAC
TGTGTCTTCAATGATTCAGTATAGTGTTGGTCAACAGGTAAGTGCTATTG
ATCAGGCTATTGCAGCAGAGCAAAAACGTGACGGTAAATCCGAAGCATCT
AAAGCTAAGCTCAAGAAACTGGAAGCGGAAAAGGTTAAGATCCAGCAGGA
TGCAGCTAAGAAGCAAATCATTATTCAGACGGCAGTAGCGGTGATGCAAG
CAGCAACAGCTGTTCCCTACCCCTGGTCTATTCCTCTTATGATTGCCGCA
GGTGTTGCAGGTGCATTGTCTCTTGCACAAGCATCCTCTGCATCTGGTAT
GTCTTCTATTGGAGACTCGGGTACTGATACAGCTCAATACTTGTCTCTTG
GAGAGCGCCAAAAGAACGTGGACGTTTCTATGTCGGCTAACGCAGGAGAA
CTTTCTTATATTAGAGGAGATCAAGGGATTGGTAATGCGAACTCTTTCGT
ACCTCGTGCAGAAGGTGGTAATATGTACCCTGGAGTTAGTTACCAGATGG
GTGAGCATGGTACCGAAGTAATCACTCCTATGGTTCCGATGAAGGCTACT
CCTACTGATGAACTCAAAGGATCTTCAAAGAGTACATCGGGTAGACCTAT
TGTGCTGAACATCAGTACGATGGATGCAGCTAGCTTCCGAGACTTTGCTT
CGAGTAACAGTGCTGCTTTCAGGGATGCCGTGGAACAGGCTCTTAATGAG
AATGGAACCACCCTGAAATCACTTGGTAATTCTTAATACTGGAGGAGGAC
TTTATGTCCTCCTTTTCTTTATGGAAAAATAAAAATTTCTTGATAAAATT
TTCCAATCCTATTATAATATTGTTATTAAGAGGAGAAATTAACTATGAGA
CTACCAGACCCATACACGAACCCAGAGCTATCAGGGTTAGGTTTTGAAAG
CGTTAACTTAGTAGACAATGACCCTATGATTCGTGATGAATTACCCAATG
GTAAAGTTAGGGAGGTTAAGGTGTCTGCTCAATATTGGGGTATTAATATC
TCTTATCCAGAATTATTCCCAGATGAATTTGCTAAATTAGACTCATTCAT
CCTAGATTATAAAAGAACAGGTAGCTATATTGATGTGTTATTACCACAAT
ATGAGGCTTTCCGAGTTCGTGGTGATACTAGTGCTGTAAATATTCCTGCT
GGACAAAAAGGTTCAATAGTTATTATGGACACTAAAGGCACACTTCGTGG
ACTGCCTAAACCAGGCGATTTATTTAAGTTGTCCAATCATCCAAAAGTGT
ATAAAATCACTTCTATCAACACAGCAGGAAATACTTGGAATATAAGTGTT
TATCCTGATCTATTCATTACTACTACGGGTAGTGAGAAACCGGTATTTAA
TGGTATTCTATTTAGAACTAAATTAATGAATGGAGACAGCTTCGGCTCTA
CGTTAAATAGCAATGGTACATATACTGGTATTTCACTTTCCTTGAGGGAA
AGTCTATGAAGAAAATTCTTGACAGTGCAAGAGAGTATTTAAGAACTAAT
AATAAAATAAAAACTGCATGCCTTATTACTCTTGAATTGCCAAGCTCTAC
TGGATCAAGTTCTGCCTACATATATCTTACAGATTATTTTAGAGATGTAA
GATATAATGGGATTCTTTATACATCCGGTAAGGTTAAGTCTATAACAACA
CATAAACAAAATAGAGATCTTTCCATTGGTAGTCTTTCTTTTACTATCAC
AGGTACTGCTGAGGATGAAGTATTAAAACTAGTCCAAAATGGTGTATCAT
TCCTAGATAGATCCATCTCAATCCATCAAGCGGTTATTGATGAAGAAGGT
AACATTCTTCCTGTGGATCCAGACACTAATGGTCCTTTACTTTACTTCCG
TGGTAAAATCACTGGTGGTGGTATTAAGGATAACATTGGTACTTCTGGAA
TTAGCACATCCACTATCACATGGAACTGTTCGAACCAGTTTTACGACTTT
GATAGAGTAAACGGACGTTTCACAGATGATGCTGACCATAGGGGACTTGA
GATTGTTGCTGGCCAATTAGTTCCATCTAATGGTGCTAAGCGACCTGAGT
ATCAAGAGGACTACGGATTCTTCCATGCTAATAAAAGTATTTCTATTCTC
GCTAAGTATCAGGTTCAGGAAGAACGTTACAAGTTACAGTCTAAGAAAAA
GTTATTTGGTCTTTCTAGAAGCTATAGCCTAAAGAAATACTATGAGACTG
TGACTAAGGAAGTTGACATCGATTTTAACTTAGCGGCTAAGTTCCTTCCA
GTAGTGTATGGAACTCAGAAAATCCCTGGAATCCCCGTATTTGCGGATAC
TGAGCTGCATAACCCTAATATCGTATATATAGTATACGCCTTCTGTGAGG
GTGAGATTGATGGATTTCTAGATTTCTACTTTGGTGATGTACCAATGATC
TGTATTGATCCTAACGATAGTAAGTCTCGTACTTGCTTTGGTACTAAGAA
AGTAGCTGGAGATACCATGCAACGTATTGCTTCTGGTCAATCAAGCTCTG
AACCCTCTGTTCATGGACAGGAATATAGGTATAACGATGGTAATGGCGAT
ATACGTATCTGGACTTATCATGGTAAAGCAGACCAATCTGCTGCGGATGT
TCTAGTTAACATTGCAAAAGAGAAAGGTTTCTACCTACAGAACATGAATG
AGAATGGACCAGAATACTGGGACTCTCGTTATAAACTGTTAGATACTGCT
TACGCTATTGTTCGCTTTACTATTAATGAAAACAGAACAGAAATTCCAGA
AGTTAGCGCTGAAGTTCAAGGTAAGAAGATTAAGATCTATCATTCAGATG
GTAGAGTAACTGCTGATAAGACTAGCTTAAATGGTATCTGGCAAACTCTG
GACTACCTAACCTCTGACCTCTACGGTGCTAATATTACTATTGATCAGTT
CCCTCTCCAGCAACTTATTCAAGAAGCAGCTATCCTGGATATCATTGATG
AATCCTATCAGGTTTCTTGGCAACCCTACTGGAGATACGTTGGATGGACT
GATGCTGTAGGAGAGAATAGACAAATAGTTCAAATGAATACTATTCTCGA
TACCTCTGAGTCAGTATTTAAAAACGTGCAGGGATTAATAGAGTCTTATG
GCGGTGCTATCAACAACTTATCTGGACAGTATAGAATAACTGTTGAGAAG
TTCTCAAACACCCCATTAGAGATTGACTTCTTAGATACCTATGGTGATCT
GGAGCTATCAGATACTACTGGTAGAAATAAGTTTAACTCAGTACAGGCCT
CTATACTAGATCCCGCATTAAGCTGGAAAACTAACTCCATTACATTCTTT
AACTCTATATTTAAGGAGCAAGATAAAGGGTTAGATAAAAAACTTCAGCT
TTCTTTTGCAAACATCACTAACTACTATACTGCGCGTAGCTTTGCAGATA
GAGAACTGAAAAAGTCTCGTTACTCACGAACTCTCACATTCTCATTACCA
TACCATTTCATAGGCATTGAGCCTAACGATCCGATTGCTTTTACATATGG
TCGTTATGGTTGGAATAAGAAATACTTCCTAGTTGATGAGGTTGAAAACT
CTAGAGAAGGTAAGATTAATATTACACTGCAAGAGTATGGTGAGGATGTA
TTCATTAACTCCGAGCAGGTTGATAATAGTGGTAACGATATCCCTGATGT
TAGTAATAACGTACTGCCTCCTAGAGACTTTATGTACACACCAACACCGG
GTGGACAAGTAGGATCTATTGGTAAGAATGGTGAGCTATCTTGGCTTCCT
AGCTTAACTAATAACGTTGTTTATTACTCCATCATTCATTCTGGACATGC
TGATCCTTATATCGTACAGCAACTAGAAACTAATCCAAATCTACGAATGA
TCCAAGAAATTATTGGAGAACCTGCTGGTTTAGCAGTCTTTGAGATTAGA
GCTGTAGATATTAATGGTAGACGAAGTTCTCCTGTAACACTATCAGTAGA
ACTTAACTCTGCTAAAAACTTAAGCGTCGTTAGTAATTTCAGGGTTACTA
ACACAGCTTCAGGAGATGCATCGGAGTTTGTAGGACCAGACGTTAAGTTG
GCCTGGGATAGAATTCCAGAAGAAGATATCATTGATGGAATCTTCTACAC
TCTCGAAATCCACGATAACCTAGATCGTTTATTAAGAAGTGTACGAATTG
AAGATCAGTATGTCTACGATTATCTACTGATATACAATAAGGCAGACTAT
GCTCTTCATAACGAGGATGCTCTAGGTATTAATAGGAAGTTACGCTTCCG
TATAAGAGCAGAAGGTGATAATGGCGAGCAATCTGTGGATTGGGCATCTA
TTTAAATGATTTCGAATAATGCACCAGCCAAGATGGTCTTAAATAGTATT
ATGACTGGATATACTATGGCGTATATCCAGCATTCTATCTATACCGACTA
CGATGTTATCGGTAGATCATTCTGGCTTAAACTTGGCGAAGAAGTGGATA
GAAGAGATTTCACTGGAATCGACACTTTCTTTGTTATGATCAATAACTTA
ACTCCCTCAACTACCTATCAGGTTCAGGGAGCGTTTTATGACTCAATTAT
TGACTCAGAACTTTTAAATGCAAAAATTGGTATTAACCTCTCTAATGAAA
CTAACTTTAAAACAAAAGAGAAGCCAATAATTGTTGCAGCAAAATCTGAG
TCAGAACCTGTGGATGTTGGGGTGGGCGCACCGATAGTTGTTGTGGAAAC
AACTGGTGAAGCAAGCTACTGTACTATTGAGTTAAAAAGTACAGCCACTG
AAGACAGTCCATGGACTAAATATTACATTGGGGCTTTAGGTTCTACTATT
AAATTTGGTGGAGTTCCTATCGGAGACTATAAGATCAGAATATCTGGTCA
AGTAACTATGCCTGATGGTGTTACAGTTGATTCTTCTGGATACTATGAGT
TTCCTAATATTCTAACTGTAGCCTATAACTTTGTTCCTCCTACTGCACCT
ATCGATATTGTTTTTAAAGCTGCACGAATTGCTGATGGTAAAGAACGATA
TGATGTTAGAATTGAGTGGGACTGGGAACGTGGTGCTGGTGCTAACGTTC
GTGAATTCTTGGTTACTTATATAAACTCCGAGGAATACGCTAAAACTGGA
TGGGCGAAAGCTCAAAAGATAAACGTGGGTGCTGCTAGAGCTGCAACAAT
TATATCATTCCCGTGGAAAGTTGGGCATACTTTTAAGGTATCATCAATTG
CCTGGGGACCAAATAAACAAGATATAACAGAGTCAGCTCCTATAACATTT
ACTCTGAATGAAGATACTCCTCTAGATAATAGTTTTGTCAATGAGACGGG
TATTGATGTTAACTATGCCTTTATTAAAGGCAGCATGAAAGATGGGGAAA
TCTGGAGACAAACATTCCTAATTGATGCAGCTACTGGTGCTATTAACATT
GGTCTGCTAGATGGAGAAGGTAAAGCACCTATTTCTTTCGACCCTATAAA
CCGTGTTGTTAACGTTGATGGTAAAGTAATCACTAGAGATATTAATGCTG
CAAACTTTATTATGACTAACTTGTCTGGTAAAAATAATCCAGCAATTTAC
ACTCAAGGTAAATCCTGGGGAGATAATAACTCTGGTATTTGGATGGGTAT
GGATAATACCTCTGCCAAAGCTAAGTTAGACATTGGTAATGCTACACAAT
GGATACGTTATGATGGTACTACTCTGCGTATTTCTAGTGGTGTAGTAATT
GGAACACCAAATGGTGACGTAGATATTGGAACTGGTTTACAAGGTAAGCA
AACAGTATTTGTTTATAAGTTAGCAACATCTCTACCAGCTAAACCGCTAG
AACAAGATTATCCACCTCCTGGTTGGTCAAAAACTCCACCTAATCGTACA
GATATGACACAAAATATCTATGCTACTACGGGTACACTTGATCCAGTTAC
TAACAAACTTCTTGAAGGTACTAGCTGGTCTGATGTGGTTCAGTGGAGCG
GTACTGAAGGTACTATAGGACATGATGGACAGCGTGGTCCTGGGATGTAC
TCCATGGGTATTCCTGGATTAGGTGGTTGGGATGATGGACAGGCTAATGC
ATTCTTCCAAAATAACTTTGGAAAACCTCCAGTTAAATACGATGTCTTAA
CACAATTTAACAGTAATGCTCCACAAACAGCATTTACCCGCCAATGGAAC
GGGTCTGGATGGATTAACCCTGCAATGGTTCTTCATGGCAATATGATTGT
TAATGGAACTGTTACTGCTGATAAGATTGTGGCAGGAAATGCCTTCTTAT
CACAAATCGGTGTTAATATAATCTACGATAGAAATGCTGCGTTATCAGGG
AACCCTGAAGCATACTACAAGATGAAGATAGACCTAAATAGTGGGTATAT
CCATATAAGGTAATTATAATGAGTACAGAAAACCGAGTTATTGATATTGT
TGTTGATGAGAAAGTACCTTATGGTCTTATCATGCAGTTTATGGATGTTG
ATGACAGTGTATATCCACCAACAGAAGTTCCTGTTAACTTAACCGGATAT
TCACTCCGAGGAACTATTAAATCTAGTCTAGATGAGAACGCCGAGGTTCT
CGCTAATTTTAAAACTCATGTTATTGATGCTGCTCAAGGTGCTACTGCAA
TTAATCTTTCCATTGCAGACACTACTAATATTGGTGAAAAAGCATCTAAA
GAACGTGATAAGTATAACCCAAGACAACGTTTTGCTGGTTATTATGATAT
CCTAATGACTCGTGATGTAATTGGCTCTGAAGTCAATTCTTTCCGTATTA
TGGAAGGTAAAGTATACATCAGCGATGGAGTAACTCAATAATGGCACTTA
AAACTAAAATTATTGTACAGCAGATTCTGAACATAGATGACACTACAACT
ACTGCTAGTAAATATCCTAAGTACACAGTAGTTTTAGGTACTTCTATTAG
TTCTATTACTGCTAGCGAACTAACAGCGGCTGTTGAGGCCTCTGCTGCTT
CTGCTGCGGCAGCAAAAGATTCTGAAATTGCAGCAAAAGAATCTGAAATA
AATGCTAAGGACTCTGAGAACCTATCTGCAAATTATGCTAACTCTTCAGA
AGCTTCTGCAACTCAATCTGCTACTTCTGCTACTGAAGCGGAGAGACAAG
CTGGTTTATCTAAAGATAGTGCCGATGCCTCTGCTATTTCTGTTGAGGAA
TCCAAAGGATTCCGTGATTCTGCTGAACTTGCTGCACAAAATGCTGAACA
GAGTCGTCTATTAGCTGAACAAGCTAAGAAGGACGCTGAAGCTGCTAAGA
CTGCTGCTGCTACTTCTGAGCAAAATGCTGCTACATCTGCTACTGAATCT
ACCAATCAGGCTATTGCTGCTGCTGGTTCTGCTACAGAGGCGGGAGAATA
CGCTACTACTGCAAAAGACTCCGAGATAGCTGCTAAGACTTCAGAACTTA
ATGCTAAGAATTCTGGGAATGAATCTGCTATTTCTGCTGAAGCTTCTGAA
GCTTCTGCTTCTCAGTCTGCTATTTCTGCTTCTCAATCTGCTGCATCCGC
TACTAAGGCTGCAGAATCATCAGCAGCAGCAAAAATTAGTGAAACTACTG
CTATAGAATCATCAGCTGCAGCAAAAACTAGTGAGACTAACACAAAAACT
AGTGAGACCAATGCGGCAGCATATGCAGCAGCAGCAAAAACTAGCGAGAC
TAATGCTGCTGATTCCGCTGCCTCTGCTTCTGACTCCAAAGGATTCAGGG
ATGAAGCAGAAGCATTCGCTACACAAGCCTCCACCTCAGCATTAGCAGCA
AAAAACTCAGAAACTAGTACAAAGACTAGCGAAAGTAACTCAAAAGCTAG
TGAAGACGCCGCTAAGCTAGCTCAGCAGGGTGCATCAGATAGCGCGAACA
CAGCTACGCAAGCGGTGACCACAACCAAAGGATACAGAGACGAAGCAGAG
GGATTTAAAAATACCGCCACTACTGCTGCAACGACAGCGGCAGACAAGGC
CCTGGAGGCCGCTGGTAGTGCTACAATGGCAGGAGAAAAAGCAATTGCAG
CTACCAATGCAGCTGACAGAGCGGAAATAGCAGCTGCATCGGCAGAACAG
GTTACGCAAGCGTCGTTGAAGAAGGATCAGAACCTTAAAGACCTTACTGA
TAAAGTTGCTGCAAGGAAGGAACTTCAAATTCAAGCGGTAGTGAGCAAGG
ACTCTAATAATGTGGGTGATTATAACTCATTCACTAGTCCCAATGTATCA
TATGAACTTAGACTGGCTAATGATGGCGGTTGGCGTGTTGCAAGAAATAG
TGATAATGCTACATCGGCTCTTCCTATTGGTGCTGGTGGCACTGGTGCTG
AAAATGTTGATCAAGCTAGAGTTAACCTGCAAGTAAACCGGGTTGTGCAA
ACTGACACATTCACGCTTCTTTGTGCTCCTGATAATACTAGGTTAGTTGT
TGCTAACAATAACGAGGTAGGGTTTCAAAACGCAAGTGGTTTTAACATCG
CACTACCAATTTCTAGCGGTGGCACGGGCGCAACGAATGCAGCAGGTGCA
AGGGCTAACATAGAATTAGGCGAAGTTAATACACCTAGCTTTGCTACGGT
TGCTGCTAGCTTATATAACGGATTCAATTCTGGTCTGTTTTTATATGAGG
AATCACGATGCTTCTAGAAACTTAATTTCTTATTCCTCTATTTACAACGA
ACTTCAATCTAGTGTAGCGAAAACAATAATAAGGACTACAAACTCAACCG
CCGATAAAACAGCTTTCTACCAATTTGACGAAAATGGTCAATTTAGTGCT
CAGAAAATAAAAATTGGTGCTAATTATAGTTTTACAATGGAAGGTGGTGA
ACAAAACAATCTTCAACTTTATGCCGGGGCTAATGTTCCTTTGGATGATT
GGGCTAACTTTACTAGGTATAACTGGTATAATGATATGTCATTATCCGGG
GCTGTTAGATCTGGTTCAGACAAGATTAAATGTCATCGCATAAGAGTTTA
TAGTCCTGGAATTGATGGTAATGATTTTGATTTCTACCCAACAGGCTATC
ATAAAGCGCGTGCATTTAATGCAGGCACTAAGGGTAACACTCATGGTTGG
GGTATTGTGCAGTCAGATAGTGGTAATGCAATTCCATTCAATTCAGTGAG
TACAACTAACAATAACGCATTATTCAGTCCGGTAGTCGCGGGAGGCACTT
CAACTCCAAACGGTTATAACATACGTTTCGCAATTGGTATGTTGTCCCCG
GGCGCCGCTGGATGGTCCAGGACAATACTCAAGCTGCTAGGTGATAACGA
TAAACATAGAGGATTTGAATTTGGCGTAGATGGAGATATTACCTCATGGG
CTCACTCCCCTGGGGGCGCATGGGGAGGTGGTTATGATTTTGCAAAAAAC
CCAACATCTGATCGTGACTTAAAGAAAGAAATTGTTTACACAGATGGAAA
GGAAAGTTATGACCGTGTTATGCAGTGGCTGCCTACTATGTTTAAGTATA
AGTGGGGTAATACTCAAAGATATGGTTTGATTGCTCAGGACCTTTCTAAG
ATAGATCTTCAATATGTAAAACTTGTATCAGGGGCTCCTATCTTTGAAGA
TGTTATTGGCGTTGACGCGGAAGGTAACGAATACGTTCATCACCAAATAG
AAACAGACCGGGCAGACGATACACTTGCAATTGACAGTAACGTCGTTCTG
GCTGATATGGCCTGTGCTATGGTTTACATGGGTAATCAACTTGAACAACA
AAGAAAAGAGCTAGACGAACTGAAAAAACTTGTGAGCGAGCTCATTACGC
CAGATAACTCATAATATATACGTAATACAAAGAAACCCCAGTGGATAATC
CACTGGGGTTTATTATTATCTGCTGCCAGCAATAACACCTAAGTTAAACA
CTGCTAACATAGCTCTAAGAGTAGAATCTTCTGAATTGCTACATAGTTCG
ACAAAAGCCTCTTCATCCCACTGGATTACATTGCCTTCACGATCTACCTT
AAGAACTACGTTATTCACATCCGGTTCTGCTACCATAACATGATGATACG
TAGCGGGATGTTCAAATGATCCTATCATATTAGGATCAGCAAAATTACTT
ACTTCCTGAGCTTCCAAAGCCGCCTTCTCCACGATCAGTCTCCTCTAGTT
CGTCAACGATTTCAAAATGATGAGTTGAGTAGTGTGGTAGTACTACTAGT
TGACAAAGTCTCTCGAAATTCTCCAGAGTTTGCATTTCAGAACCGTAGTT
AAACAGGTTCATCTTAATAGTACCACGGTAGTCTGAGTCGATCACTCCTG
CGGTATTTGCGATCATTAGTTTACGCTTACCTAAAGAGCTGCGAGGAACT
ACCAAACCAAACCAACCTCGCGGAATTTCCACCGCGACACCGGTGTCAAT
CATAAGGGATTTGCCTGGTGCAATAGCACGTAAATCTGCTGCAAGGTTAG
TACCAAAGAATGCACGCAGATCCATACCTGCGGCATCATTAGAACCAATC
TTTGGCATGCAATCTGGATGAGTTAGTTTAATTTTAATCATTGTCCTGCG
ATCTCCAAAATATCTTTCGTAAACTTATCTAGTACGTCTTGACCCACAGC
AGCAATAGCATCTATACAATAGGTCGGTAAATCAACCAGAATCAAATTTC
GGAAAAGCAACTCCTCCGATGCATTTAGATTCTGTATATATTTCTGTTTC
CCAGGCAGAGGGAGTTGATCAATAATATCCAGAACATTACCAAATTCACG
GATAATATTATAACCACGTTTTGCACCAATGCCTTCAACACCACGGATGT
TATCACCTAGATCTCCCATAATTGCTTTCAGAGAGATAAATTGGTCAACA
TCATCAACGTTATGGTGCTCATACATATCACGAAGATGATACTCACGACG
TGTGGTAAAGGAGAAGCGAGAAACTCGATCAGTCAGTAAGGTATCCCAGT
CACCATCAGTAGAGATCAGCCAAACGTGATCATATAAATGACCAATGAGC
TTAACAATATAAGCTGCCATATCGTCTGCTTCTACACCACGAATAGTGAA
AGTTGGGAATGTGGTTTCACACAACTCGAAAGCATCACGAAGATACTCAA
AGAACTGCTCATCCAGTGCTTTCTCTTCTTCTGTACGTTGTGCATACTTT
TCGTCACGGTTCCCTTTGTAATCAGGAAGATGTTCTAAACGGAATACAGA
CTTTCCTTTATCGCCGAGAACGATTGTAGTTCTAGCTGAATAGGATTTTG
CTAAAGATTGAATTGTAGAAACATAACTTGAAGCGAATGGTTTCTTACTA
TTATTATGTTTGAAGCGGAAGCCTAAGTTAGTTCCATCAACAATCATTAG
GTTGCGACGAGAAGCCAGCTCAGCTTCTTCCTCTTCAATAAATTTTCCCC
AGGATTTACTCATTATTTAATTAAGTCCTCAACAGATGCGTGATGTAACC
ACGGTTCGAATAACCCGATTACGATTTCCATGTCTTTCTTATTTAACACC
ATATGGGTACGACTCATTAAGTTGTCAACCATCGGGTCTGAGCTATCCAA
AGCAATTAACCACTGTCCTCTGTCTTTCTTGAATATTAAGGCTGGTTTGG
AGTTCATCTGTTCCCCTTCACGGGAACACTGCTGCCACCACTTCTCTAGA
GTGGATTCACCAACGTTAAATAAATTACTTGATATGTTATCATCTTTATA
CCACTTAACTTCGAAGCAGTATTTACTAATGTGTCCGCTTTGTGGTGGAA
GGTAGATGTCACCCTTCAGTCCATGGCTCTGGCCAAAAGCACCAGAACCT
GGAACACGTTCCCACTCAAGACCTGTACGTTCACGTAGTATATCTCTTAC
CTGATATTCACCGCGTTTACCTTTCTCTCTACTATCTACGGCCATGTTTT
ATTCTAAGTAGGAAAATCCTTCTGCATCTTTTTTGACAGTAATCTTATGG
GCTAATGGATGCGTATGCCCATGAGAAACAATGATAGAATTCAGACTATC
TTCCTCATTTAATAATTCAACGAGAGTATCAAGTCCTTTCGTATCAATAA
AACTAATAACTTCGTCAAGGAACAGAAGATTAATATTAACTTTACTAATA
GATGTTAACAGCATTCGAATAGCTAACAGAGTTGCTAGGTTAATTCTACT
CTGCTGACCAGTAGAGCAGTTCTCCATACTGGTGCGGTTTCCATCATTGA
AGATTACTACTTGTAATTTAGTTTCATCAAGTTCAAATCCAAGTGCGAAC
TTACCACCAGTCATAATAGAAAGATATTTATTAATTAATTCCTCAAATAC
TTTCACACTATGTTCTAGTTTATATCCTACCAGATTTTTCAATGCGGCGA
TTAGAATATCAAGATCAGCAACAGCTTCTGATACTCCATCCAGTTTGTAC
GTTATCTCAGACATTTCTGCCTCAGCTTTCTCAATCTGTTCTAATTTCGC
CTTATATTTTGCATTGGCTAATTCGACATTTGCATTATGCTCTTTGGCAA
TTGCAACTTTAGAACGGCCATCAGCGATTTCCTGTTCTAATTGTCGGATT
TGCACCTGTAGGATCTGCACATTGAGTTCTTCAAAAGAAGCATCACTCAT
TGAATTTTTGAACTCGTCTCTAGCTGCTACTGCCTTATCCAAAGCATCCT
TAGCTCTAGTATACGCAGCGTACTCGAGTTGTTCTTTCTTTAACTGCTCC
AATGTAGCTTCGAGAGATTGTTTCTCTTTAAACAGAGGATCGTATTCTGC
TCTAGCCATATCCATTGCTTTTTGAGCAGCAGTTGTATCAAGGTGAGTAC
CACAAGTAGGACATTCAGTATTTGAAGCCTCTTGCTTGAACTTCTGATAA
CGTTTCTTGACTTCTCCTGCACGTGAGGTAACAATCGTTAGGTCACGCGT
AACACTTGAGATCTCTTCAGATTGGTCAGTGGGCGCAGGGAAATTTTTGA
AAGGCTCGAAATATTGTTCGGCAACTTGTACAGCTTTGTCCAAATTACGA
AGTTTAGTAATATTAGCCTCTTGTGACTTGGCTAATGCCGCCTTAATTTT
CGATTCAGTAAGTTCTTGTGCTAATGGTTCTTCATCAAACTCTGGAACTT
CAACTGGCTCTTGTAAACTTCCGAGATTGCCTTTTCCGTTGAGGATCTTC
GTAATTACGGCCATCTGGCCTTGCAAGTTACTTAACGTACTTGCCACTTC
TTTACGATCAGCCTTAATAGTTTCTGACATCTCTTTATACTGTTCCTGAT
TGAACAGATTAACAAGAAAAGCTTTACGTGTCGCATCAGTTGCTTTGAGG
AAGTCTAGATTGGAACCTACAGATTGATAGATCAGTTTAGTGAATGTTTG
GAAGTCACCACCCATAATCTCTTCAATCATCTTATACGTTTGAGTTGCTG
TGTGTCCACTGATATCTTCTCCATTCTTAATCAGTGTAACCTTAGCAGTT
GATTTAACTACTTTATGCAACTCATACTCATCTTCATCTTTCGAGAAGTA
AGCGTGCATATCGTACTCTTTCTTCGGAGAACCCCAAGAGAATAGGGCGT
CCTTCTTGATACCACGTGAGTTCTTGTTATAGAACAATTCCTCGATAACA
GTAGCAATAGTGGACTTCCCTAGACCGTTTCCTCCGATTAACTGAGTAAC
TGGATTCTTATCGAAATGAATTACGATATCCTTACCGTAAGACATAACGT
TGCTGAATTTTAGTGTCTTAATTATAATCTTTGACATATTTAGCAGCTCT
AGCCAAGATTCTATCAATGTCGTCTTGAGACAGCTTTTCAACTTCACGAA
AGTAAAGCTCAAGCTCGCCTAACATATCAAGATCAACAAGATTTAACTTA
GCATCTTTAGTAACTCGATGGTTAATCTTTTTATCTAAGAGATCGGAATC
TTTAATAGACTTTAACTGAACGACGTCACCAGTGACTTCATAAATTACAC
GGTCATAGTCACTAGGCTCCATTTCCTCACCAACTCCGATTGTTTTACGA
ATCAGTTGTGGTAAGTCACCAAGTTCAATCCATTCTACTTTTAATGTGTC
GGTATCAATGATAAAACAACCATTTGTACCTTTTGTTCGTTCTCTATGGA
ACGATGTAGTTAATGGAGAGCCTGGATAAAGAAGTCTAGTAGAACCAACA
GTTTGACTATTAGTATAAGAATGTAAATCGCCAGCAATTACAGTGTCATA
ACAGTTATACCTCGTTAGATCAATCTCTGGTTTTACATGCGGAGGGATTT
CACCACGAACATGCGTGAAACATAGTTTTGATTCAGATGGTTTCCACTTT
GGTTTGTAGATTTCATCATAAGGGATAATATCAAATTCAGGAGAACGATA
TGGTTTAGTAATGACTTCCCAATTTCCGTTTGTTACTTTATTAATAACTC
CTGCATAATGATACAGACATGAAATAGTTTTAGTTAACATTTCATGATTC
CCTGTGAAGATCTTGCCTGGATGGTCAAGTCTTGACATGAACTGTTCAAG
AAGTTCTATTTCTTCCGACGATGGGTCGGCAACATCAAGAATATCACCAC
CAGCAATATGCAGATCACAGTTATGATTATGGAATATGTCATTTAACCGT
TCTCCTAGCATCAGGAAGCGACGCTTCTGCCATTCCTTTGGAACTTTATC
TTGTCCTAATTTGATATGATGATCAGCACTAAATAGTATTCTCATAAGTT
AAAAAGAAAGGGAGCCGTAGCTCCCCTTGGTTTATTAGTCGTCCAGATCG
CTAGCAGCTTCAGCATCGATGCCTTTCTGAGAACCAGCATCACCACCAGA
CTTAGCATCACCGCCGTCTTGCTTCTCACGACCTTCCATGAAGGCAAGAA
TAGCTTCTTTCTGCTCTTCGTAGGACGGAACCGGGTAGGTTTCTTCCAGA
GAAGGAACTTTTTCAAACTTGATGAACTCACCAGTATCATCACACATAGC
TTCACCGAGAATATCAGCATCTGCGGCGTGCAGTTTAGCTTCTGCGCTAG
TAGGATCTTTCAGAGCCATCTGGAACTGCATTGCTGCGATCTGCTGTACA
TCGTACTCAGTATCGAAGCCTTTACCTTTCTTCTCGATAGAAATATCGAT
ATCGAACGGGTCGGACAGTTTCAGCTGCTTCATGATAGACTGGATGCCTT
TCAGGATAGTAGCTTTAACTTCCATAACTTTCAGTTTGTTATCGGAACGG
TCGATAACGAAAGCAATGTAGTTTTTCTTCGGTTTCAGCGGAACACGATT
ACCATCTTTGTCCAGCTCTTTCTCGAAGAAGCCCATTTCGTGAATCGGGT
CAGCTTTACCGCGAACGAAGCTCTCTTTAGTACGGTTGAAACGCAGGCAC
TCAAACGGAGCTGCATTACCATCTTTGTTAGTCAGCCAGTAGACATAACG
TGGAAGAACACCAGAAACGATACGAACACGAGTTACACCGTTGTTGAATT
TCAGGAAGTCGATTTTATCGTTAGAACCACCAGTAGTTTCGCCCCAAGAC
TTAGCCATATTTTATTTCCTCTTTAAAGATTATCTTCGATTTATTGATTG
CAATTAGTGGGTTAGTGTCGATTACAGAACGTGGTATCCATACGGGAACA
TATTGCATGTCCAAACTCGGATCGTTTGTAAACTTATATTCGGCATAATT
TCGTAGACTTAGAATTCCTAGATATTCTGCCAGTTGTCTATTAGACAATT
TGTAAGGGTTATCAACAATAGTTGATTCATTCAAGATGAATGAAGAACCG
ACCAGTAGTTGGTGAGCATCAGGCTCTGCAAGCATTCTATTAAATAGCTT
GACAATCAGGTCGGAGTTTCCTCTAGCTAAGAGGTAAATTCTCTCGTAAT
CAAAGAATTTCATTTTTGTCTCTCATCAATTTATGTATATATTATACATT
AAATCGGGAGGATTTGACAAGTACAATTTTTATTTTTCTGCCTCGGACTT
TCTTATCAATCCGAAACTTTCTCTCTCAAATTTATGTATATATTATACAA
TAATTATGAGCAGTTGCCAAATGCAATTTTACTTATCTAAGTCCTCTCGT
ACACATCTATAACCTTTAAATATTTCCTGTATGGCATCTGAACCAAACTG
TTCTATCCTTAGTTCATTTACCCTATCAACTGCTGTTTCTAGCTTTTCAT
ATGGAAATAATCCACCATAAACTGTAGAACCATCTGACCTACACACTTGT
ACTTGCCATTTCTTCTTAACCTTATTCCACGTAACTCCTTTATAACCAGA
TTTACTATAAGGGTTACGGTTTTTCATATTTTCCGAATGAGAAGAATCTT
TTAAGTTACTCTATTTATTATCATAAGGTATTCTATTATCGTGGTCTACT
TTAGTAGGCATATAGCCTTCCATGTACAAGAAGGCTAAGCGATGGGCTTT
ATAAGATTTCCTATCTATACCTATGATTATATATCCATCTTTATCAGGAC
TTCCAGCAATAGCCCCAATTTTACCTCCTCTGCCCCTGGACACCTTGTTA
ATAAAGTGGCCAGAATCTGGATCATATATTAGTAATTCTTTTAATCTTTG
TTGAGTTATCATGTCAAGTTTTAAATATTTCTTGTGCTAATCTCACAGCT
TTCTCCGGGGTCATTGTGATTACTTTCCACGCATTATTGCGATACACGGC
CATACGTCCAGAAGCCTGTCTTAAACCAGTACCTCCTTTCATAATTAAAT
CTACAACAATCGGATCTAGTTTTCCGTCAACAATACGTTGAACGCGACCT
GCTAGCTGCTCTATGAGAGATTCATTATTAATGAGACTTCCCATTACTAA
ACAAGATAGCTCGTTAAGAGAAATACCTTCTGAGAAGATACTCTGAGCTG
CTGCAAGTACACAAGGTCCGCCCTCCGCTACATCTTTCTGGATTCTCAAT
CGATCATCCAAAGGAGTTGCACCTATAATCTCATAGGTTGTAACACCACG
TTGTGCGAGAGCTTCTAGTATTGTTTGAATTAGTTCTGTTCTATCACTTA
CAAAGAGAACCTTATGCCCCATAGACACATATAAATGAGCTAGATTTATA
ATAGTCTCTCGATATTCAGGATGGTTATACACATCGTTAGCACGTAATGC
CCACGGTACGTTCTGGTTTCCTGATAACTCAACAGGCACGGAGTACCTAT
GGATTGTGGGTGGAACAGTGTTATTGACAGGCGGACTAAAGATCTTATAT
CCAAAGAAATCTTTGAACATAACTTGTAGGCCATCTTTACGTTTTAACGT
ACCCGATAAACCAATCTTGTAGCGAGCACACGAGATCTCTAAGAAATTAG
TGAAAGTTGTAGCCACACAGTGGTGAACTTCATCAACTATAACAGTACCG
AACACCTTAGAAAGATTATTCGCATGTTTGTTCACTGTTTGTATATTACT
GACTACGATTGGTGGATCAATATTATACTTCCCAGAACCTATAATACCGG
GCTCGAACCCAAACCATTTACGAACTTCTGCAGCCCACATTTCACGAATG
GATGTGTTAGTGCAGATTACCAGAGTTTTCTGACCAAACTTATACGCAAG
AGCTAGAGCTAAGATAGTTTTACCAAATCCAGGCTTACCATTGATAATAC
AAGTATCATCACACTCTTCATATATAGGAAGCTGATCTTCTTCACGTAGC
TTGAACTGAGGTTCTGGTATTTCTACCGGAGCTAATGTGCGTTTATCAAC
TAATTCGTATTTTACTCCCTTAGCATCTAGCAAATCCAGACGCGTAATGG
GAATCCACTTAATCTCTTTAGCAACAACACCACTATTCTTATACATAATA
GGGTATTTACTAGTCATTGTCTCGATGTGGTAAGTGGTTTGTTTACTACA
ATAATCCCAGAGTTCATCATCGGGCTTGAAATAGGCTTTATTAGATATAA
CAACCTTCATAATTTTATTCTAAGTCTAGGAATTTCAGGCTCCTCTTGAT
GGACTTGATAAATAACAGGGCTATTATTTACCAGAATATAGCTTATATAA
GCTGGAACATAGGATAGCACGAATGGATATGGGACTTTAGCCACATAGCA
TTGATACTTTCCATTATAAATTCTTGCAGAATGCAGAACTTTAGACGTGA
TAACATCGTAGAACGTAGTTTTCTTCCAGTTAATGAGATTTCCATCAGAA
TCTATGAACTGGCTACGCTTTGACCCAACTAATTGGGACAACATTGATAT
TCTACCACGAATAGGATAGAGCTTATAAGGTAATTCTTTCCGCTTCTCAA
ATAAGGCTAACCTACGTTGAGAGAATGTGCCAGGCAACTCCCTGTTATCT
AGCACATATTTATTATACCTTGTTGTAATTACGGAATAATCACCTTCCTG
CTCAATTGATACAAATGCCCGTAAAGCATATACGGGCAATTTGAAATCAA
GCACCTAAAATCCTTTTCACATTATCCAGATCTTTACATACAGCAATAAA
CTTATCATCCTTGTACTTGCTGTGGTCTGGATGCTCTTTATCCATTGCAG
CTAACTTCTTATACTCGAAATCTGCATCGAGTAATACACCCTTAACATAA
CGAGTATATTCATCATCATCAATACAAGCGATTGATGGGTGCTGTTTCTT
CATCTTACCACAAGAGTAGTCACGAGAACCACCTTTCTCAGAATCAGAAT
CAATACCGATTGGGCAGCCAGGGATACTAATACCACGATCCTTCTGGATG
TTACGAATCAGAATCTCGTTATACTGATCAATCAGATCTTCACGTACAAT
AGCAACCACGGAGTCGTGAACCAACATGACGATCTTCATCTCTTTTCCTA
GACCCAGTGACAGGATTTCTTCATCAGCATCAATAGCACCTAACAACAGG
CTATCAGAAGATGCAGACTGAATGATTGCGTTAAATCCAGAACGGATTTC
TTCACCCTGAACACCACGATCTTCGGAATGGATGTTGTGCAGACGACGCT
TACGACCAAAGTGACTATAGATGAATCCAAAGTTCTTGATCTGATCGTGG
CACTTATCAATCCAACGCTTAAGCTGAGGGAACTGACCGAAGTAAGTTTC
GATATAGTCCTTAGCATCTGCAACGGTACATTCAACAAACGGTTCGCCTG
TCTTAGCAGCCTGTTCCAGAAGAGCTTCGTTAACAGAATGAGCTACTTTC
GCTGGGCCAGAACCATACAGAATACCGAAGGTAATTGCCTTAGCAGCCTG
ACGCAGAGCTGGGAATAGCTTTTTAACATCACGTGGTTCACAGGTCAGTT
TAAATACCATGTGTGCGATGTTTGAGTGGAAGTCAGGGTATTTATCCGGC
TCATTCTTCATGTTGATAAATACTTGTTGCATGTTTCTGTCACCAGACAG
TACAGCAGCGTAATAAACTTCCGCAGTTGTTAAGTCCCATGCGATTACAC
GATATCCAGGGGGAGCTACTACACAACCCTTGATAATAGATTCATCACGT
GGTAACTGTTGCAGGTTTAGCTTACCAGAAGAACTCAGACGACCAGAAGT
AGTCATGTGTTCGTGGAAACCGGTACGAATGCAACCATCTGCATCGATGC
TCAGAAGAATCTTCTCAACATAAGTAGAGATCAGCTTAGTCAGCTTACGA
ATCTCTAGCAGAGTTTTCGCAATCGGGTGCTGAGTAGCCAATTCATTCAG
AGCTTCTGCGTTTGTAGAATCTGCACCTGTATCCGTCAATTTACCCGTTG
GAGTCAGACCAACATAATCAAACAGAAGAACACGAAGTTGCTTAACAGCG
TTCGGGTTAAACGCTTCGTTCTGATCTTTCTCTAGCTGAACGACTTCTGG
ATAAGTATACAGCTTTTCACGAGCCTTGTTCAGGTTGTGAGTTAACTGAT
ACTGAGCTTCTTTCAAGCGATCAACAGAAATTGGTACACCACGATCTTCA
ACACGTTGCAGGAATACGCAACCAGGCATCAGAACATCATAGTATAGACT
GCGAAGTTTTTCATTCTTCTCAATTTTCGGTAAGAAGAAGTTATGCAGAC
GCAGAGTAGCATCGGTATCTTTTGCAGCATATGGCCACATAATATCAAAA
GGAATCAGATCATAGCTGAAATCCTCTTTTTTGATCTTATGTGCCTTGCA
ATAATCATCCTTGAACTTATCCAGTTCAAAGTCATAATCGCCCATGTCAG
TATACTTCATAGCCAGAGATTTCAAGCCGTGAGTACCACGACGTTCATCA
AGAACATAGTGTTGCAACATGGTATCATGAAGTCTACGCTCTTTATGTGC
TTTCTCGAAGGACAGTCCTAGATGATAGGAGTAAAAGTGCATATCGAACT
TCAAGTTATGAAAAACGATCTGATGATTCTTGCTATCCAGAATTTTCTGG
AGATAATGTACAGCTACTTCGGTAATGCTGTCAGAGTCAATATAGACACC
CTGATACTCTTGGTGAGACATAGAAACACCAAGAAGATAACCATCACGAG
CATACAGAGCTGAGGTTTCGGAGTCGAATGCGATAGGTCCGATAACCATA
TTATACACCATCTTGATGTATTCTTCAGCTTCATCTGGATCAGTAATAGG
ACGATAATCACCAGCTTTTGCAATCTTCTCACGACCATTAATAATGTCAT
GAATACTTTCAACAGTTGCATCGAAAACTGGTTTCATTTCAGGTTTAAAG
TGTAGCTGAGCTGGACTAATACTTGCAATCCAGTTGGCATAGCCGCCATG
CTCTACACGTTTACCAGTATAATCACCGATACCTTTCTTACCTGCGAAAT
ACAGGAAAGGTTCAGCACCAACTAGTACAACAAAATCGTAATCGTTCGGA
TCGAACGGGTTATCTGGAGTTCCGATTGTAATATGCTTTTTCAGCAAACG
GCCAGATAACTTCTCGTTACACATATGGAATACATCAACTTCCTCACCAT
AAAGCTGGAAGTGTTTATCATAACGAGTGTTATTTAGAGCTTTATCAACT
ACTGCAATTTTCAAATTTAGTCTCCTTTTGGTAAGTAAGTATAACTTCAG
TGTTTCTTCTCTAACTTACCAATATATTATACCAAATCTTTGAGCGATTC
GGCAACTAAAATTTCAATACGTTGAGCCAACATATCGATCTCTTCTTTAT
TTAAATCACCTGGGTCTTTTCCTTCTGGAAGAAGGAAGTTACCAACTACA
GGTGTTAAACGTGTTTTTGTACGAATTAGCTTCGCTAGTGCTTGGGCAGC
CTTATTACCAGAAGCATCGTTATCTAGCAAGATAACTACTACTCTTACTC
CAGCAATAATGTAAGGACTAAACTTATCCGCAATGTTATCAGATGTAAAC
TGATGTGTACCAAAGCAGCAAGAAGCATAATCTACCCCATTGTCTTCTAG
ATTTAACATATCAAAGATACCTTCAACTAGAACAAGAACTGGTGTATTAT
ATCGTACAGGGAAAATCGGTGGTGAAACTTGTTTTGGTTTTACTAAGTAT
TTAGGAGGGGCAGAACTGTTTATAGAACGTCCCAGGAATAGGATATTGCG
TCCAACAGCATCTGTTATTGGGAATACAATTCTGCCTTCCCAGTCTGCTT
GATGTTGGAAAGCAAAATATTTCTTCAAGGTCTTAGAACTGATACCTCGG
AAATCACCTTCGAAAAGGTAAGCAGATTCAGGAATTGCAAGATTCGTAGA
TCCATTCCTAATCTCTGAAATCTTTTTACGTACTTGTGACAATCTTGGGG
ACTGTCTGTACTGAGTCTCATTAAAATAATGGTAAATGCTCGGTATTCCT
CTACCGAAGCCACAGCTCAAGCAATGCATAATACCTGATTCAGGATCAAT
ACGCAAGCTTGGGTGTTTATCATCATGATCTGGATTGAGACAACAGATGA
GGATGTCCCCACCTGTGTCTTTGTATTCAATGCCTTTCAGATCAAGTAGT
TCTGTTATTCTACTCATATATCGCTGGCCTGTTCACCTGTTGAATTTTCA
GCTTTGTCTTTCTTAGCACGTTTAGGTTGAGCTGGTTTATCCTTTTCAAT
AGGAATAACGAACTCAGCTTCCATTTGCGCAATATCTTCCATTGCTAGGT
TGGTAGTGTTATCCATTCGCAGAGTTTCCCAGTTCATCTTAGGCATAAAC
TTCACACTATCAGAGGAACGAGTCTTAACGAAGTCAAACATAATAGCACC
TTGACCATTATCAGCTTTTGCAGCATTAAGATTAGCAGCCATATCTGCGG
AATCAAGAATCCCTTTAGACATACGCGTTCTACCATCTTGGTCAATCTGG
TAAGGAGCAACACCAGCCACGTTATGTTTCTGGCAGATAGATTTGAAAGA
CGAACTAACAACCATCTGTTCCTTCCAGTCATACATATCAATGGTCTTTG
AATCTGGAAGTCTTGTTTGGTTAATATAGTCTAGAAGGGCTACAGTAACC
TTATCACCATACTTAGCAACTAGTTTATTTAATTCTACGTCAACCGTCGT
AATAGACAGTTCAGGATCGTAAACGATGATCATAGGAGTGTGAAGTTCAT
AGCTTTCAAGGAGTTTACTTTCCATATCATAGAAGTCACTCATTTTAGCC
ATAGTGTATTGCTTAACGAAGTTATCGAAAAGCTCTTCACCACCATTAAA
CATCCTAGCCCTAGTTCTGGCTAATCTCAACAGAGCAGCACCTTCAAGAG
TGTTATTACGCATTGCTAATGCAGATACTCCAGCCAACATAGCCAGATTA
CGTCTAAACACTTCGTGCTCTTTCATCTCAATTGAGAAATATGGAGCAAC
GTCTCCATTCAAATATTGCTGAACCTGTATGTTTGAACAGATAATGGATT
TACCAGTACCACGCCAACCACCAAGCAGTAACGTTTCTGTGCGAGCTAAA
CCAATTTGAGCGTCGAACTCATTACAAATACCAAGAGCGATCAAGTTCAG
TTTGGTATCTTCTTCTCTCTGGAAAATACGCATTGTGTCTGCGTTGAATA
CCTTTCCAGTATTCGTTACTTTCTCTTCTAATTTTAAGTGAAGGGAGGCA
ACTCGGTTGAGAATTTCTCCCTGATCCAGCATTGTTAAATCTTGAAGCAC
GTCTGTTTCTAGAAGTTTCAGGAATAGATCCTGTGTATATTCGGCTTCTA
GGACTTCAAGCGCCTGTTCCATGCTCACTTCTGGAATTTGAGTGTTAGCT
AAGACGACAAGAGCTTGAGAAAGGCGGGCGTTCCTATTGGCCTCAAGCAT
CAGTGCGTCAATGGACGGCATTGCGTTATATTTCTTATAATAATTCTGGA
CGGCTTGGTAAATTGAGGAGAAAGCGTCATTAAAATGATCTTTATGCAGT
TTTGAGAATGTTTCCAATGCTATTTGCTTCTGTTCAGAAGCGAGAAGCAT
CTTCAACACTACAGCTTGCACGTTAAACAAGGTCATTCTCCTTTGCACGC
TTTCGTGCCTTCTAAATGCAAAAAAGGGGAAGGAGCATAGCCCCCTCCCC
TTAGGTTTAATTTACCAGATTATTCAGCAGCCGCAGCTTTTGCATCCAGT
TTAGCACGCTTAGCGGCACCATCATAGTCCTTAGCAACCAGACCACGACG
AGACAGCATAGATTTAACACCGCGCTCAGACTTACCAGTTTTCTCAGCGA
TCTCAGCAACAGTCATGTTAGCCAGATCCAGACCTTCTAACAGATCTTCA
CGAGTTTTAGCACTTGAAGTTTCCTGTACCGGCATAGCAGCGATACGACC
TTCACGAAGCAGACTCAGAGCTTTACCACGGATCTGCTTAATATTGCGAC
CGAAGTGAGCAGCGATAGCTTCAATAGTAGCACCAGCAACAACCTGATTA
ACGAAATCAGTTTCTTCATCAGGAGTGAAGGAACGAACAGCAGCAGCTTT
TTCGGTTGGCTTAACAGAAGCAGTCATTTCCAGACTCAGGATCTTACCCT
GAACCTGCTTAGCACCGAACTGACCACCAGCTACAGCAGCAGCGATTTCA
GCGTAAGTATACTGACCCGCATGAGCGTTCAGGAAATCAACCAGTTCAGC
TTCCTGCTCAGGAGTCCACGGGGATTTCTGTACTTCGTTAGCTTTCTGTA
CTTCGAAACCTTCTTTACGCAGCTTAGAGCCAACAGAGCGAGCGGTAACG
TCTTTACCAGTCTCGGTAGCCAGTTCAGCAGCGATAGCAGCTACTTGTTC
TTGAGAGATTACAGCAACACCCAGAGCAGTGGCTTTTGCTTTCAGAGACT
CGGTTACACCTTCTACGTTCCAGTTCAGTTTAGACATTATTATTTTTCTC
CAATAGTTCTTTAATCGACAGGATTTCTATCCCATTCGTTTCGGCTTTCT
TATAAGATGAGGAAGAACGTTTTGATTCATCCTCACAGATTAGGTATTTG
ACGTCTTTGGTAACGGACTTCTTAACCGTATACCCTAGACTTTCTAAATA
GTTTGTTGCATCCGTTCGATTTGCAAAATCTTGCAAAGATCCGGTAATAC
AGACCGTGATTCCATTTGGTTGGGCAACTAAATCATCTGTAATGATGATA
TCAGCTTTAGTACCTCGAATACCAGTTGAGAATTTCCATGGTAATTCAAT
AACATCCTTGCCTTGTGGGGAATTTAGCCAGGTTTTGTAATTTTCTCCAG
CCTTGCCGTCAGCCTTCACATCGTGGAAGCTAGTGCAATTTTGGGACAGT
TTCTTTGCTGCAACCTCTCCAATAAGAGGAATTCCTAAAGAACCGAGAAC
TGAACCAAAGTCAATGTCTCCGCGAACCTTAGTATTTAACTCGCTAATCA
ACTTAGCGGCAACCTTGCTACCCACAGCTCCGACCAAATCTTCTTCGGTC
AGGTAAAACAGTTCTGAGATCTTAGTCAGCTCCAGCTTCTCAATAGTTTT
CGGGCCAAAGCCCTTTAACTTCATTTTTGTGCAGAAGTTCTCGATTAACT
TACTTGATTGCGCTGGACAGTTGGACTTATCCCTACAGAATAATTGCCCG
TTGACAAGATCTAGCTTAGAACCACAAGAGGGACATTGTGTTGGAATTTC
GATTTTCATCAAATTTCTTCCTTATCAATTTATATAAATATTATAGCAAG
TATTTAAGCATTTAGCAACTACAATTTTAACTAACTTTGCTTACCCTCGC
CATAACTTTCTATCCCTCAACTGAATGATAATAGTATATACCTAAGCGGC
GAAAATGTCAATAACCACTTTATAATTCCGACATGGTAAACGGGTAGCAA
AGGGTTACGAATTAGTCGTATACTCGCTCTACTATACAAGGGATTACACC
ACCAGCACGAATCACTCGAATCTGGCAACCGATCTCTAAATCGAGAGCGT
TAATATAATCAACGTTATTAAGAGTTGCTTTAACGATTGTGGCATCATCA
ATAATCACCGGTTCGAAATAACCAACTGGAGTTACTTTACCAGAAGCCCC
TACTTGCCATTCAACTTTAACAAGTGTGGTAATTTCGCCTTCTTCATCCT
CTTTAATAGCAAATGCACCACGAGGAAATTTATTAGTCCAACCTTCACGG
AAGAATTTGTTGTTATCATTAATACGAACAACTTTACCATCCGTCGGAAT
CCACTTAAAGAAGGAACGAACATTAACAACTGTCAAGAAGTTCTCATTCT
CTAGCCAAAGCATATCTTTTAAATAGGCTTCTGTAATACCGACTGTTTCC
GCTGAACACTGGATACCATATGCAACGAAGATTAAACCACCTTCACCAAT
ACGTTGCATGAAATCATCGCTGTCTTTCAGGTTAATAGCACCCGAAGCGT
AGTTACGTTTGTTCTCTACTTCTTTAGTAATGAGAACTTCACCAGTGATT
TGAGTTGGTACTTTTTGGGAAATAGTTTTGGGGATGTTTAGCATTTTAAC
ATTATGCGTTACATCATTCCCTAGAATACCGTTACCACGAGTTAACGCTT
GAACAAACTCACCATTAATATATAATAGAGAAATCGCACAACCATCTAAC
TTATCAGTTTCAACCTGACCAAGTGGGTTGAATGGAGCTTTATCACCACG
ATCGTAATAGACTTTCTGCAAAGAATACATACGATACAAATGAGGGATAT
CACCTTTCGGTCCGATTTCTTCCTCTAGTGGGAATCTTTTAATCAGACGA
TCATATTCTTCGTCAGAGATTAAAGACATACCTTGATAATATGCTTCTTG
ACAGCGTTTAATAAATTCTTTTACATTAGTCATTTATTTATATCTCTCAT
CAATTTATACAAATATTATATATGAAAACTGAGTCGAAAGCAAGTACATT
TATAAAGAAAAAGCCAAGAACTAGGCATTCTTGGCTTTGAGTTCTTCAGC
TCGTTTCTGTACTTCATGTAAAACCTCAGATTCGCTAAGAATCTGTGTAA
AAGCGTAGAATAGCTGTGATGTTGTTTCTAGGGTGTAAGGAAAAGAGAAG
CCGGATTTCGTTGGAAACCACTCTCCAGTAATATCTTGGAGCCAGTAACG
AATTCCCATGTATAGATTCCCACGAAATTCAGATACGGTTAGTCTTACTT
GTTCCCCCTCCTTCTCCCAAAGCATGATGGACTGGTCGTCAATGTGTCCT
TCATAGTTTTGATTTACCTGATCGCTCATTTACATATCCCAAATACACAA
AAAGCCCCATATAGGGGCTAATTGGTTTCTTATCGGCCTACTGGAGAAGC
ACGATCTAACTCTGACTGGAGGCTCGTCACACGGCGAACTTTCGCAACAG
GAATGAAACGGAAGCTATCGTTAGTACGAGAGAAAACGAGGATTTCATCT
TCTTTCGGCTTACGGATGCGCTCACGTTTAATACGCTCAGCCAGGTATTT
ATCCTGAGCTGGATCAAATTCCATCGTACCCTGAAGGTACGTGGTTCCTT
TCTGACGAAGTTTTTCGTAATGAAGATAAAACTCACCAAATTTTTCGCAT
TGAGCAATAATTTCAGCTTTATTCATAACTGTATTCCTTGTGTTGGTGGA
TTTATCTAAGAATTACTTGGTGATAGCTCGGATAGCTTCTGCCAGATGAG
CAGCTGCTTTACCGGTCAGCTTGTCGATGATTGCGTCGTCCAGGAAGTCC
GGTGCTAAGCCAGCATCAGAGAATGCAGAGCGAAGATCGGAGTGAGCCTG
AGCTTTGGAAGTACGAGAACCACCAGAAGCTTTTTCTCCAGTAGATGCGC
TTGATTTAGAAGTAGAGCCAGCAGCTTTCTTGATATACAGACCTGCTTTG
GTCAGCTTCATACGAAAACCGTTCGGAGTTACACCATTTTCCTGAGCAAT
TTCGCTAACAATTTCCATGCTAACGCCCGGACGCTCATCTTCTGGGAATT
GCTCCATACGAGCGACGTAGTCGGAAGACATTTTTTCGAACAGTTCATCA
GTCCACTGAGTTGGAGTAGTCATATTTTTCGATTTCCTTAATTAAGAATT
AAACAGAATAGTTCTTTCAAACTATGAGAATATTATATCAAGAATTACAA
GATTAAGCAACTGAAATTTTTCAGTAACTGCTACACATCTAGTTCAACGA
TCTCCCAATCGTCGGCCAGAGCTTCGTCTAGAGTTAGCTCACACACTTCG
TCACTAGGCATTAGTGACGTATCGGAGGGCATCCACACGTACTGGCGTAC
GGTGTTGCTATCTACGAAGAATTTCAGGATTACTGTGTAATCTTTGTTGT
TTTCCCAACTAGTCCGCTGGAGATATTTTACGTCTCCAGCTTTTAACAGA
TCAGTTAATTTACTCACTGCGTCTTCCTTTTTCTTTATCAAGTTTCAGGG
CAGCCTTAACAGCTTCATTAACTAACGTGATTACTTCTTCACGAGTATAT
TTGAAACCTAAAGCCTTAACATCGACTCCCAGCTCTTGCAGATGTTTTAC
AGAAGCTAATTCGTAGTTCATATAATGAACGTTCTGTTGTTTACCTTCGC
TTAACAACCAAACACGATAAGCTCCTACCGGATTAGTCAATGCTTTCTTA
ACTTCACCGATACACTGATAGCCAGGAACCCAAACAAGCTCACCAACTTC
AAATTCTTCTGCCATTGCATCATCTGGAACCAGCGGTGGATTCAACGGAT
CAACAATATCGTTAATTCGAAGCAGAGCACCATAACGTTCAAGAACAGAT
TTAACCATAGCTACAGAACGATAGTTACGATCGGCAATTTCTTCGAAAGA
ATCACCAGATAAATACTGTTCAATTACGTTTGCGAGCTCAACACCTTGAA
TTAGTGTGCCACGCTTCTTTTTCTTCATTTCCGCGACTTGAACTTGGCGA
TCCTGCCATTCTTCAATCATTCGTTCCATTGTTGGATTAGAAGAAACTCC
CAGCATTTCACACGCTGCTTTCTTCGTACCACCATTCTCTAGATGTTCGA
TAACCTTCTTGAATACATCATCAGAGATTTCGTGGATTTGCTTTTTTCTA
CGAGAACCAGCCATTTAAATACTCCTCTCTCAAATTTATGAATCTATTAT
ACAGAAAAATTCATCGTAAAGCAAATAAATTTTTAGCTTGGGTAGAGTTC
AGTTTTAAATATAGCCCTCACAGTTCTAGCTTCTTCTAGTGAGTCACATT
GTTGATATTTGCGAAGGTTTCCCTTTTGCATTAGTACACAATATTTGCTA
CCTCGCATATAAATATTTGGTTCCCCTAACTTATTATCCTTACGTACATC
GATATTGTGCATTTGATCAGACCTATTAGAGTCTTCTAGATTATCAATGA
AATTGCAATCCTTTACTCTATTTTTGTGATCTATTTCTTCTGGAATGTAG
CCTTTATTGTACAAAAATACCAATTGATGCTCACCCCAATGACGACGTTT
GAAGCCAATCCTAATATACCCTTTATGTTTACCACCAGCAAATTGACCTA
TTAGCCTCTTTTGTGTGGTTTTCTTCCATTTAAGGTGCCCGGTTTCTGGA
TCGTACTCAAATGCCTCTCTAACTTCCTCTTGAGTTATCATCTTCTTTGA
TAAGTTCCCCTAACTCTCTATAAATTTGATCTAGTTCAAATCCTATTCGT
AATGATACTCGTATCTTCCTCTGCTTTAATAACCATATAGATACATCTGG
AATACCAGCTAACCTGTGAGGAACCACACGACATAGTTTCTCCGCAGTAT
CGTAAACAGAAGTTTTACGTTCTTTTACGGGAAACTTCCTTGTTTCCCAC
TTTTTATTCTTCGCTGTCATTTCTAGCCCCCAATTCAGCAAGAGCTTCCT
CATGCATCTGACGTTCTTCATCTGTCATAAACTTAACTGGAATCGGCATA
CATTCGATCTTACAGTAAGTTCTGTACCAGTCCACAATCTTTTCCGTATC
CAGATCTTTACCGATACCCATCATGCCAAGATACATACGAGCATATTTTG
GGTTAGCGCTCTGACCTGTCTTAAGGAAGAAATCCTTCTTCTTATTCTTA
AGAGCTTCGATAAACGGTTTGATTGTTACGTTTGAACACTTTTTAATATC
TTCCCAGAACATGTCGTGCATCTTATGGAAGAATGCAGCTCTATCGTTTG
GTTTATCCTTGATATACTGTTCAACGTGTTCCACTGTTACATCTTTAATA
GAATCCAGATGATAATAGCGAACCAGAAGTAACTTGGCTTCATAGGCATC
TGCATGACGTGGTGCACAATATTCAGGAGTTGAGTGCAAAATAGCTTTGA
TTCGCTCTTCTGTATACTCTTTTCCTGCACCTTCGATAGTTCCCCAGCTT
TCGCTGAAAATATCGATAGTTGCACCCTGATCAAGCAGATAATAACGCAA
AGTACTAGTATAGTTTCTAGATTCCAGCTCACGACGACGTGCGTACAGTT
GTTGGGCTAACTCAATCCAACCTTCGTCAATATTATATTGCTCGGAACCC
GCAGAAAATCCACTTGTAGACTTATCAATGAAGTAATAGATATTCTGAGC
ACCACGGTCGCGCCTGATTGCTTGAAAACGCATGTTTGGCGCTTGGTTTG
AGGTTCTAGTGATTACGAATACGTTATCAAAATAGTTAAAGTCAACACCA
CTCGTTACAGATGGACTACATAATAAACAATCAATCTGTTGATCAATTAG
CTCATTAGTTGTATAATCCAGAATACGTCGGATATCTACATCAGACGTAG
AGTTTGAGTGAATTTCTTTAACTAACGCACCAGTATTACGTCGTAATGCC
ATTCCCTTCTCATTCAGTTCATCCGGGCCACAGTCAGATACTAGGATTGA
TTTCTCCCCCATCTCTAAAGATGTTTGAAGTGCAACCCAAATACTGGATT
CATCAGGGAATTCATAAGCATGAGCTTTCGCCAGCATTTTACGGTGGTGA
TTATAAAATGCGACTGGTTTATCAAAATCAATCAAAGAACCATAGGCTTC
AATCGTTTCTGCACTGATATCACCATCGGATAAGATAACAGTTTTAGCAG
TAATAAGGATATCACGAAGAACCTGAATACATTCACGACGGTTTTTAACA
ACCGGAGCGAATAACAGATCATTCATTACTGCGTCACATTCATCAATAAA
GATCGTATCAATCTGACCCACAAAGCTCTTGAACTTATGGATAGAGTGAA
TAGTTGAAGACATACGATCAATGGCACCACGTTTGAAGTTCAGCATATCA
ACTGACTTATCATACTGGCCAGCACCAAATTTCTTCGCGTTTGAAGATAC
AAGTGCCCTAGTATTCGTGATTGCAATAAAATTCCCTGGAAGAACTCCTG
CATCTAGCCACTTAGTTACTGCTGTAGTTTTACCTGTACCAAGACTTGCC
TTAACAAATGTTAAGTGTCCTTTTGGGGGTACAATGTTAATTTTCAGGTA
TGGAACTTCTGGTGGAGAATCTGTGTCCAGACGTTTTAATGGTACACCTT
TTAAGTTGGGTGGAATCTCACGTTTGGAGTTATTTACAAAGGCTTTGAGA
GCCTGCTTACGACCGTTATTAAAGTAATCTTGAATATTACGACTATTATC
CTTAGTTGCAATATATTCAGATAAGGCTGGTTTAATCTCACGTTCCAACC
ACGTAAAATCAACACCATCTTCTAACGCTCTGTGATAAAGTTTTGGGATA
ATACGCAGGTACACTCCATCCTCAGCTTCTTCTAGTTCGCTGATGGTTTC
TTCCACTTTATCAGATGCAGCCTTCTTGCCTTTAATTTGGTCAAGTAAGG
AGTAGAATTCTTCTTTGAACTCACCTCTAGTTGACTCAAAGTCAACTAGG
TTATTAGGTAGATTCACCTTCGAACCCTTAACATACACAAGACGTGGTTT
ATTCTCCGCTTTAAACGGATCGACTATACCATCATCAAATAAGGGATCTG
CGAAATAGTGAAGCTGAACAGAAGAATAATAAGCTAAGTCAGCAATATCA
AAGCCATACTTTTGCTTACTACTGTCATTGATAGATGTAAATAAGAACTT
TAACTGTCCCTGCGTTACCTTGACATTAGATTCTAGCATTAAGTGCATTC
GGATACCTGGTTTTAATCCAGCCGAAGACGATGCATGGGCAATAAACCCT
GCATCAAGAGGAAACATATCCTCACTAATACTATTCAACATCTTAATAAT
ATGACGTGCCATGCCAACAAGATTAAACTTGTCATAGCCACCAGTATCTA
CAATACCATCCACGTCCATAGCAATAATATGACTAGGATTGGATACGTTA
AAGTTTCCCCTGGTACGACGCACATTATCTTTTGGAGCTAAACATTTACC
ACGAATAGCTACAATATGCGGGTCTTTGGTAAGACGACGCATGATAGGTA
ACATTTCAGCAAGGTTTTGCGGGTCAAGTTCTTCAAGTACATCAAATTTG
AAGGGCATGGAAGCTGGTTTACCTTCTGGATGCTCTTTAGAGAATCGCTT
TGCAAAAGTGTAATCTTCCACTTTGATCTCTTTCCAGATGCCAGTGGCTT
TATCTCTGGAAAATCCTGCGTGACCTTGTAGGATTGAGAACACAACAATA
CTCCTATGTTGGTTATTCGGATATCTTTCTTTAGGACTATTCAAAAGAAT
AGAACAACTATTACTACCATTTACACAAACATTAATCATCATCAAGCAGT
ATGAATAAGTTATCATACCTCAGTGCTGCGCTCTCTTAACTCTTATCCAG
ATCAGAACCTAGGTCATTGGCCGCTAAGCCGATTCTGATTGCCCTCACTA
TCCTATTGGTAGGTGGCTACTGGACGTGTCACCATTCGCTGCTCTTTTCG
TTCGCACCCCCATATAAAGCTCTGCCTATATAACGAGCTAAATATGCACG
GTTTGGATTTACCTTTCCGAATTCAGGGTACGCAGATCACTTAATTGATA
ATTAACTAATGCAGTATAAACACTAGTAATAGTTAAAACAACCCTTAATG
GGGCAGCCTAACTGTTCCGTATTGCGGATTGTAAACAAGAAAAAACTTTT
TCATAAAGCTCTAGCAACGTACCTTATGCAGCTATTTACGGGTCATCGAT
TGCTCTCGCCGTAAATCCATTGTCAGCTTCACTAAGAAAAATTAGTAAAA
ATTAATTTTTACTAATGTCTCTCAATTCAATATAAATATTATATCAACAT
TTTTGCACGAGAGCAAATGAAATTTTCCCGACGGTCCTATCTTTGGTCTT
GGGCGCAGAGAAAACCGAGCCAAAATGACTCGGTAATCTGAGTTGAGAAG
GTTAATCCTCTCTATCCGTCAGGAATGGTACAACCAGTTCAAAGCTCTTG
AGCTTAGCAATAGCTTCTTCAAGAACTTCTGAGCTGTACTCCCAAACCCC
ATCTTCTGCTACTAACAGATACGGAGAGCTACCAGTTCCAACATCTCTAG
CAATAGCCAAACCTACAGGATGAAATACTCGATAGTTAAGAGCTACTAGC
AGCCCATATGCAGAAAGCTGGTTCCAGTCTAGATCACAGCCAGGATCATC
CTCTGGAACCTCATCTGGATCATCATCCTCTTCTTCCTGCCCATAAATAT
ACACCCCATTACATTCATCGGCAATACCTGTGAATGGGAATGTGAAATTT
AGAAGAGGAACTTCCAGCCATTGCGCCAGAAGCACCTCAGCATGTTCTAC
CAATTCAGGGTCTACCTGACGCCAATATTTTCGTTCCATTATTTTTCCTT
ATGCAGTTAAACCGGGGATCTGATAACCAAAATGACGAAGTCTTTTGATA
CCCTCGTTAATTTCTTCTGGAGAATAAGACCAACCCTCCAACTCATTAAC
GTGGAAAGCAGGGGATTCCCCAGTATCATAGTCTACAATTATGCGATGCT
GGGCAGGCATGAAGATTGTGTAGTTGAGAGCAAACACTAGACCCATAAGA
TCCAGTTCTTTCCAGTCAACGATCTCCTCAAGATCTTCGGAGATAGGCAC
ACTAATACCAATGCAAGCAGCCTCCTGCAAAGGCCCACGATATGCCAGGA
AGATCTCATTATTTTCACACCAGATCTTCAGCTTATTGATCACTTCATTT
TGCATACCATGAGGCAGAGAACGCCAGAAGTTGAGCAGAATAGGATTGAT
TTCTTTTGGACCAAACATATTTACACCTTATAGTTTTGGAGGGTTTTACA
AAGTTCTAGATCTGGGCTAAATTCTAGCATATAGCTAACAGCTTTTAAAT
CTTGAAGATTTATCCCAGTCCTACCGTTGATTATAACCGTTGGATACTGA
TACATCATAGCACCCGCATCATCAAGCACACACCAATGTTTGAGCTTATG
CTTTTCAACGAAACGAAGAACAGAATTACCTCGAGATAAACCACCTCCAG
TAAAATCTGTTGTACCAAGAAAACGATCGATCAAACCGAGTCCGGTCATA
ATCTGAACGTTCTCCATTTCATTTCGTACAGAAAACCATGAAGATACCCC
AACAATCATTATTGGGGATGGCTTAAGAAAGTTCTGAAAAGCCTGGAGTA
ATGGCTTGTAAACCCAATCACCACCAAAGAATAGCTTCTCACTATCTGGA
GCATGATGGTGAGAGATGCTCGAATTGAGCACCCCATCAATATCCAGGAA
AATCACAGGAGTATTACTTATTTCCACCAGTAGCATCCCACGTCCAGACT
TTAACTTCATCAGTAAAAGGAACTGGAACCTTCAATTCACCTTTACCCCA
CATAACAGATAGGAACAGAGAATAAATGGTAATCATACCGATTAGGTTGA
CAAACCATACTAGACCTTTCCAGATACCCTTAAAAATCTTCTTCACCATA
TTCTCCCTCCTTAATAAGGAACTCTTTCCATTCTGCTGTATCCTCATAGA
TAACGCAGAAATCATCACTCTTCCATGAGAAGTCATCAGTAGCAAATTTG
AAACGGTAGCACCAACTACCGTCTGGCCATACTAAAAGATCACACATGCT
TTTCTGGGACATAAATATTTCTCTCCATAAAAGCTTCAACTTGATCAATA
AAGTGTTTATTACCAAAAACTTCGGCAGCTCCAGCACGCCACACAGTAAC
ACCACGTTTCTCGTATTCAAGCTGTTCGTCATAGCGAACCTGTGGGTTAA
CGACCATCATTTTAGTACCGCGACTTACCGCCGGGAATACTTCCCAGTTA
AAGTTGATAACTTGGTTGCTACAACCCACCACAATAACCATGTCATTGCT
AGTAAGAGTATCAAACAGGTTAATCTGACCCATATACCAAGGAGCAGTCT
CACCAAAGAATACAACGTTTGGTTTAACCCATTCGTAATCCTCCGGGGCG
ATAGCAGTATAGCCAACATCTTCAATGACTTGTTCTCTACCACGACGGTA
GATAACCTCTTTCAGGTAGCCGTGCACATGTAAGATTTCTTCGCGAGGGA
TACCAGCACGTTCTAGTAGATCATCAACGTTAGTTGTGAAGTTTTTAACA
GCACCCGCTCCATAACGTTGGAACCATTCCGCAATACGCAGATGCGCAAT
GTTAGGTTCTACATTCTGCATTTCTTGACGACGCATGTTGTAAAACTCAT
GGGTTTTGGTGTAGAAGTCTTTACCGTCTTCATCCGTACCCCAAACCCCT
GATTCACCAGTGTAGCAACGGAAACCATTCTGGAAGGCCTGTAAGTTACA
CACTTCTTCGAGATCATATTCTTCCCAAAGCGGTTTGCCACTTGCAGTAT
CTGTTCGGAATGCCTGCACTCCGCTATCTACACTAATACCTGCTCCACTA
ACAATAATTAATCTGCGCATTTCATTTTCCTAAGTTGTTTAGAAAGATCA
CCTAAAAGTTTGCCTTCCTCCTCATGTCCTGCCTGTATTAGTTGCCAACT
AATAGTACCGAGTGTAGTTGCACAACAATCAACCCCATCCCGAAAGCCAG
ATTCCCATTGTGTCATAAGCATCACATCTAGATCTGCTTTAATCCCATCC
GTAAATTCTTGTGGTACTTTTGCCATTCGTTTTCTCCTCTCAAATTTATA
AAACAATTATACAAAATTTTTAGCCTGAAAGCAAATAAAATAAAAGCCGG
GTCGACTAGCAACCCGGCTGATTATCTTACTTAAGATTTAAGTGTTTTAC
TCTACCAAGAACTTCTTTTTGTTTTCCAGAATTGAAAGGCCTACTGCCAG
GAGATCCCAGGTACCCGCAAACCCTACGTGTAACCTCTATTTCTTCAGAC
CCACAACTCGGACATACAAACCCACGTTCAGAGGCAACAGATTCACCCAT
ATACCCACAGTTGAAGCACTCATCAATCGGTATATTAACACCAATATAAT
GGCTACATTCTAGCCCCTTATCCACCACATACTCAAGAGCTTTGTGGAAC
TTTTTCATTTGAGGTAGTTCCACGAATGATATATTACCACCATTAGCTAT
TTTGGTAAAATGAGCCTCGTACTCAAATTTAGTATCTGGAGCTACCTTCT
CTCTTACATCCAAATGGTGACTATTAGTAAGATAGCCTTTGCCTGTTAAC
CAAGAATACTCTGGGAACCTACGTTCTAGTAATTTATTAAAACGATTACA
TAGAGACTCACTAGGAGTAGCATACAAGCTAAACCCAAGATTAGTCTCAT
TAGCTTTAACTTCGCAACGATTTTTTAGGTGAGTGAGAACTTCCTCCGTA
AATTCAATACAGTCCCTATGAGTCTGTGGTAAACTAAACATTATTTGGCA
CATCTCATAGACCCCAATATACCCAAGAGATACAGAGGATCTACCCTCAA
AAATAGGCCATACATATTCTTCCCCTTCTAAACGTACACCAAACCCACCG
TGCATATAAAGAATAGGGGCTTGTTTAGCTTTAACTTTCTTCAGTCTGTT
TAAGAAGAAGTCATGCGCTTCAAAAGCCTCATCCACATATTTGTCTAGAA
TATCCCAGAAATCTTCAAAAACTCCATCTGCCTCAGCAGCAACCATAGAT
AGATTAATAGACACTACACCCAGATTATTACGGCCGGCAATTTCCCCAGA
AGGAATAGCGGATAAAAAACTACGACAACCCATAGGTGCTTTAAAATCAC
CAGTAACAGCTACAACTTTCTCGTAACTTAAATAGTCAGGGTACATACGG
GTAGCAGAACACTCAAGTGCTAGCTGTTTTATATCGTAGTTAGGATCGCC
TGGATTTTTATTTAACCCTTCTTTAACTGAGAATACTAGTTTAGGGAAGA
TAGGGGTTGACTCAGCAGCACCTAAACCTTTAATGCGATTTTGGAGGATG
GCTTTCTGAATCATCCTTTCCTCCCACTCCTGACCTAATCCAAAGCCAAG
CGTAACAAAAGGGGTCTGCCCATTAGAGTTAAATAATGAATTAGTTTCAT
ACTCTAGAGCTTGGAATGCATCATAACACTCTTTTTCAGTAAGCTCAGTA
GCGTATACGGCAGCTTTTCTTTCATCTTTGAGCCAACGTAGACCACGACC
CAGGTGTTTATTGTAAGACTTTCTGACATATGGTGCTAGAACCTCATCGA
TGCGATCAATAGAGGTGCCACCATACTGAGCACCAGATACCTGGGCAATA
ATCTGAGCAGTGATTGCACATGCAGTAGTTATGGATTTAGGAGTTTCAAT
ATTTGCATTACCAATTTTAGTACCATTCTTCAGCATGCCACCAAGGTCTA
CTAAGCAACAGTTAGTGTACCCCTGCGCCCTGTAATCCATATCATGAATG
TGTATCTTACCTAGATTATGGGCGTCTAATAGATGTTTGGGTAATTCCTG
CGATACTAAATATTTGTTGATTTCTCCGGCCAATAAGTCTCTTTGAGTAT
GGAACATCTCACTAGGCTTATTAGCATTATTATGCTGTAAGTCCTTATCC
GCAGTTAGAGTGAGCAGACCTTTACAATTCTCAATTAATTCATTCTCTGT
CATTGATTATTTCCTCGATAAATTTTATAGCTACTTTTGGTTCAATATTG
AAGAATTCCGTAGCGCCGTCAAAATCTTTGTACTGGCAATTCTGCTCTTT
AAAGTAGTTATGGGCTAATTTTTCTATTCGAACTGCACTACTATATTCCC
CAATTTCAAATACTTTAATTATTTCCAAATCAATAAGGTGGCTACTAGAT
CTAATATGTAGAAGTCTACGCTCTGGATTGTTAGATCTACCTATTTTAAC
CCCATGTGAGGGGCTATACATAACATATATCCTAGTACTTTCTAAATCTC
TATAACTACAGTAAGGACAACCGTTCCCCCTTAATACAGACCCTGGAGTA
GCTTCCCACCTATGCCCTGCACCACAAAGAAAGGCGGTCTTAGTATTCGC
ATTACTATACTCACCCACTATTCTGATATTTCTGGCAGCAAGACGATCAT
TTATAGTATTAACACTAAGTTTCTGTTTATTAGCAGCACAAGATGGGCAG
CCACTACCTCTATTAATTATACTATTAAGTGTAGTAGCCCACTCATGACC
ACAAACACACCTAAATTTAGTATTTATATCGGCACTATTTTTATAGCCGT
TCAACAATGTAATACCTCTGCCCTGTAATATAGTATTAATTTTATCAATA
TCTAGTTTACGGCTACTAATAGAGCAAGTAGGACACTTGGTCTTTCCATT
CCTAATAGCGTCAAATTTAGCTGTCCATTGATGACCGTATTCGCACTGAT
ACGTATGCCTATACCTAGAATTTTGATATGGCTTATCCACCATAGTAAAA
CCACGCTCGGCTAGGCATTTATCTACTTCTTCTTGGGTTAATTTTTTCGG
CATTCCACTTCTCCACAGAATTTTTACACCTATTATACTAAACATTATCC
ACTATGTCAATTAAAATTTTCTTTCGCCATCTAATACTGTAATATTTCGC
GTATAAATAAATGATTATCTAGTATCATATTTCTACCTTTATAAGCAAGT
AAATTTTTTATTTAAAAGCAATATCATAGGTTTATTTAAAATTATACTTG
CTTTTTGCTGTAAACCTTGTTATAATATATTTGTAAGTTGATAAACAAGA
TCTCTTTGTTGATCCTCTGTTAGAAGCGAAGTACACTATAGGAGTGTTAT
TTATGGGAAAACCGCGTCAGAAAAGAGAGAACCAGCGTAATGGTTCAAGA
AAGCGTGGCAACAAGTATGAGAGTAACGTAATTCAAGCAGATTTCTCTGG
TGATTACGCCAATCCAGTTGCTAAATCCCTAGTTGGTAAAAACCGTGAGC
AAAAATCATATATCAATATGATCAAGAACAACACAGTGACTGTGGGTATT
GGTGAACCAGGTACTGGTAAAACCTTTATCCCGTCCGTTCTTGCAGCTCA
GGAACTCGTAGACATTCACTCAGATATTGAGCAAGTGATCCTCGTGCGTC
CGAACGAACCTCTAGGTAAATCTCTTGGTATGCTCCCAGGTGATCTAGCA
GAAAAGCTAGAGCCTTGGTTGGAACCAATAGCCGATGGCATGAAATGGGC
AATCGGTGATCACGCCTACAAAGGATATGTCGAACGTCAGAAAATCAAAT
TCCTGGCTATCGAACATGCCCGTGGCCGAACTTTCAACAACTCCTATGTT
ATTGTCGATGAAGCTCAGAATATCTCCGTTGAAGCAATGATCTGTCTCTT
GACTCGTGTAGGACAAGATTGTCGTTTAATTATCTGTGGGGATATAGCTC
AGAAAGACATCAAGGGTGATTCAGGTCTAGCACTTCTTATGGAAGTCTAT
GAGAAGTACGAAAACTCTCCTTTCTCTATGATCGAACTGATCGACAACGT
TCGCTCACCAGAGTCTAAAGCATTCTACGATATCTTTAAGGATATGGGGA
AGGTGTAATATGGGAAACGTCGTACATCTGCACCGCAAAACTAAGATCCA
CCGTACTTCATTGAGTGCTGCTAATATGATTACGCGTAAGGAAGGGGAAG
AAAGTCCTAAGACTACCCTAGCGTGGAAAATTGTAGCCTCTAATCCAAAT
CGGCCTTTCAACTATAATGAACTGAGTACTTCTATAGACATTCTTATGGC
TAAGGAAATACGACAGAAACTAACTGATATGACCGATAAACTTAAATGGT
AAGACAGACGAGCCTGGGTATGAAAATATCCGGGCTCTTTTTATCCTTAT
ACTGGGACACTTAAATGGAAAGACTTATATACCCTACCAAGGAAGAGCTG
GAGAAAACCTTCTTTGTAGATCTTGAAACAGGAATACTAATGAGAAGGAT
GAAATCCGGCAAAGTAAAGATAGCTGGAACTATAACCGGAAACTATATGA
TTGTGTGCTATAACTACCAAAGATACATGGCACATATCATATCTTTCATT
CTAGACAAAGGATACCAGCCAGAAGGTATAGTAGATCATAGAGATGGTGA
TACTTTAAATAACCGTCCTGATAATCTTAGGGAAGCGAATAACACACAAA
ACATGTGTAATGCCAAACTAAGGAAAGATAATTCTTCTGGCTTTAAGAAC
GTATTTAAAGAAAGGAATAACTGGAGAGTACGTATCAGGGTTAATGGTAA
GGAATACTCTAAGAGAGGATTCCCTACCGCAGAAGAGGCTAACGAATACG
CTATTAAATGGCGAGAAGAACTACATGGCGATTTCGCTAGACATGAATAA
TGTAAAATTGTACTTGCAAAATGACCCAAAACAAAGTAGAATATTTCCTA
AATCCTGATAACTACAAAAAGGAAAGCCAAATGAGCCATCGCATCGAAAA
AGTAATTAAACGTGACGGTACTGTTCAGGACTTTGCTCCTGAAAAACTCA
ATGATTGGGCTGCATGGGCATGTAAAGATACTGACGTAAGTTGGTCTGCC
GTAGTTATGGCTGCCCTAAAAAATCTACCCAAAGGTGTTGTAGACTCCGA
TACACTCCAAGATGTGTTAATTAAAGCCGCTGAAGGTCTTATCAAAGACA
ACCCAGCATATGATACTGTAGCAAAGGAATTACGTCTTGCGCAGATGCGT
AAACGCCTATATGATTCCTTCGAACCACCTTCTCTGCGTTTCTTCCACGA
TCATATGATTCGTGTTGGCGCTTGGGAAGACATGAGTGCATGGATTAGCG
ATGACCAGTTTGACGCTCTGAACCAAGTTATTGATCATGAGCGCGATCGT
TTATTCACCAGTGGTGGGCTGAAACAGTTCTTCGACAAGTATTCCCGTCG
TAATATTGCAACTGGTGAAATTTATGAAACCCCGCAGTTTGCTTACATGG
GTATGGCAATGGCGATGTTATCTCAACCTAACTGGACAATTCTAGATGCA
ATCGACCTCTACAATGCAATGTCGCTCCACAAAATCAACGTTCCTACGCC
GCCACTGGTTGGCCTGCGCTCTAGTGACCGTGGATTTGCTAGTTGCTGTC
TCGTGGATTCCACTGACACGCTGGATTCAATCGACACAGCCGAGCACATC
GTCTTCAAAATGGTCGCAGCCAGAGCGGGAATCGGGTATCATCTTGAAAG
CCGATCAATTGCTGATCCGGTGCGAAATGGGGCATTCCCGCATTCCGGAA
AACTGCCATATTATCGACACATTGACCGTTCAGTAAAAGCTAACACTCAG
CAAACCCGTGGCGGTTCTGCTACTGTGTCTTATCCATACTTCGATCCTGA
AATCATTCAGTTGATGCAGGTTAAGCAGCAACGTGCTACAGACGAGAATA
AAATCGATAAGATGGATTACTCTCTGAGCTTTAACAACCTTCTATTAAAA
CGTTACCTGAAAAACGAAGATATTACGCTAATGTCCTACTTCTACGCACC
AGAAGTTCATGAAGCGTTTTATGGCGAAGATGAGGCTAAGTTTGAAGAAA
TCTACGTGGCAGCGGAGAAACGTGTGGCTTCTCTTACAAAGATCGACCAC
GAAGGAAAAACAATTCCAGCAGCTCCTAGAATCTCTGCAAAAGAAATCCT
AGATACTTGGTTACGTATCCGTATGGAAACAGGACGTATGTATGCTCATC
ACATTGGTGAATCTAACCGTCATGGTAACTTCCTTGACCCGATTCGTATG
ACCAACCTTTGTGTTGAAATTACTCAGCCAACCCGTCCATTCCATCACAT
TACGGAACTGTACAAAACTGCGGATCAATTAGATGATATGCGTCCAGAAG
ATATTGGTGAAGTATCTCTGTGTAACTTAGGTGGTGTTGTACTTGGACGC
ATGGAATCTCTGGCTGAGTGGGAAAAAACTTGCTACATCCTACTGAAATT
CGTTGATACAATTATTGAAATTCAGGATTATCCGTTCCCAACTATGGAAT
ATACGGCTAAGAAACGTCGTAATGTTGGTATTGGCCTGATGAACGCAGCA
GGTGCAATGGCAGCAGAAGGTCTGGCTTATGAAGGTATTGAAGCACGTAA
CTGGATTCACCGTGAGGCTGAAAAACTGTCTTACTTCCTGCATAAAGCCT
CTGTACGCCTAGCTAAAGAACAGGGTGCATGTGAGTGGTTTGATCGTACT
AAACCATCTAAAGGAATTCTGGTAATCGACACGTACAAGAAAACTGTTGA
TGAACTGGTAACTGTAGGTCTAGAAATGGATTGGGAATCTCTGCGTGCAG
ATATTCTGAAATATGGTATGCGCAACTCTGTTCTGACTGCTCAGATGCCA
GGTGAAAGTTCCTCTGTACTGCTAGGTGTTACTAACTCTATCGAACCGCC
CCGTAAGATCGTATCTATCAAGGGTAGTGCAGTGAATAAAGTAATTGCAA
TTGCTCCAGGTGCAACTGATTGGGATACATTAATGAGTTATAAACTGGCT
TATGATGTAGATCGTATCGAGTGGATCAAATGGGTAGCAACTATGCAGAA
ATTCTTCAGTCAGTCTATTAGTACTAATATGTACTATGACTACACCAAGT
TTGAGAATGAAATCATTCCTGGTCCAGTAGTAGTTCGTGATTTCATGACT
GCTGTTAAGTACGGTTGGAAAACTTGGTACTACGCTAACTTCAACACTGA
AAACGGTGGAGGAGCTGGCGAAGAAGCAGCAGGTTGTGCATCAGGTGGCT
GTAACCTGTAACAAAACTAAGGAGATCTTCGGGTCTCCTTTTTCTTTGAA
ATTTTACTTGCTAATCGCTACCAGATTTGCTATAATATCTCCATTAGTTA
AGGAGATTAGTTTTGATAACACAAGATGAATTAAAAAGGATTCTGGAGTA
TAATCCAGATGAAGGAACATTTACTTGGTTAAATAACCAAGAAGTACACA
ATAAAGTAAGAGGACTACCTGCTGGTTGTTTAAAACCCCACTCAGTAGAT
CCTAACCGAAAAGACTTAGTAATACAAATCAATGGTAAGAAGTATCCTGC
ACAAAATATTGCTTTCCTGTACATGACAGGAAACTTACCTAAAGTTATGG
TTGATCATATAGATGGAGATTCACTAAACTATAAGTGGACTAATCTAAGA
GAAGCAGACTGGCAGTTAAATAGTCAAAATAGAAAAACCAGTAAAAACAA
TATATTGGGTACTAAGAATATTCGGAAGAAAGGGTCTGGATTTCAAGTTA
GAAAATCCATTAACGGAAAAGAATACGTGAAAACTCTTCCAACTCTCGAA
GAGGCGATAGAGTATCGAGATTCTTTAATCCTCTCTATAACCAAAGACCC
AACACTACTTAGAAACACAGATAAATAGGAGAACTAATGACAACTTTACT
TAACTTAAACTGGGATCATACCAATAAAGATCTATTTCTCGGTGATTCTC
TTGGTATTGCAGATTATGTACGAGTAGCTCATCCAGAGCTAGAAAGGCTG
GCGTTATTAGCTCGCTCTCAATTCTGGACTGAAACTGAAATTAGTCTTGA
AGCTGATAAAAAGCAGTGGGGTAATCTCCCGCGTGATATTCAGGAAATTA
CCCTCCTGAACTTAGCATGGCAAACCCAAACAGATTCTTTCATTAGTCGT
GCTCCTGAGGCAGCTATTATGCCACTTGTAAGCCGTCCTGAATTGGAAGG
TATGCTCAAGCAGTGGAGCTACTTCGAAGATCTGCACAGCCGTGCGTATA
GTAATATTATTCGTAACGTTCTGACTGATCCAGCAGAATTTATTGATTCT
GTAACTAAAAACCAAGAAGCATTTGCACGTATCGCAGATTCTGTTGAACT
GTTTGATGAATTGTATCTGTTAGGTCAGTATTTCCTTGCAGTACGTGATC
ATCGTGGTGATAATACTTATCCAGAAACTGAGTTCCCTGAAGTTAAACGT
GAAACTCAGGCTAAGCTGTTAGATGCTTACTTTGCAATCTACGGTCTGGA
AGCAATGCAGTTCTACGCATCCTTTGCATGTACCTTTGCTCTAGCAGAGA
ACGATATTCTGCAAGGTATTGCTAAGAACCTGCAATTAATCGCTAAAGAT
GAAGCTCTACATACTCAAATGTCTAAAGCTATCATCCAGATTATGTTCCA
GCAGTTTGATAAAGATCTGGTAGATGAAGCATTAGCTAAAGCACCAACAC
AACTCCTAAAAACTCTGAAAACTGAGATTGAATGGGGTCACTTTATCTTT
AAAGGCCGTAGTCTGATTGGTTTGAACGCAGAACTGCTTGAAGAATACCT
TTACTTTGTAGGACGTAACGCATTTATGCACATTGGTGTAGAATGGCCAA
GCCACTTACCTGTAATTACTAAGAACCCTATTCCGTGGATCATGAACTGG
TTGGATACTACATCTTTACAACCTGCTCCGCAAGAGATTCAGATTGGCGC
AGCATATCGTGTAGGTCAAGTCACAGAAACATCTATGGATACTCTGAAAG
ATCTTGGCAACGAATTTGAGGGTATGTTCTAATGATAGCAGCAATCTATG
CAACTGGGCCGAATGGGGAGTTCGGCCTCAATGGTAAACTCCCTTGGGGT
TCTTTCAAAGAAGAACTAGATATCTTCTATGCTACTTTGGATTCTCTAGC
ACCTGACAATATTATTGTAGGAGCAGGAACTTGGTTAGCCTTCCCTGAGA
CTCTGCAAAAAAGAATACTAGGAGATTCTGACCTATTTATTTATGCAAAT
AGACCACTACCTAACTCTGTAGGATCAGCCACACGCATAAGTAATATTGG
ATACAGTCTGCCTGATTTCCTCAAGGAAGAAGTAACTGTAGTATTAGGAG
GAGCAACTCTGCTTCTTGAAATGTACGTCAATAATCATCTAGATATGGCG
TATGTATCTACTATTAATTCAGTTACACCATTATCTGCTGATGTACATCT
TCACCATCATATTACTATGACTAATTCAACAGCAACTAGGATGGAATATG
CAGTAGGGCATAATGCAGACAAAAGTTTATCTTTTGTACAAGAACTGGTG
ACTTATTAATGCGCCAATATATTGAAACTGGAAAACGTATTATTGAAGAG
GGTGTATGGGTAACGAATCCTAGAACAGGGGTTCGTTGCCTAACCATTAT
TGATGCAGACTTTACCTTTAACGTAGGAGCAGGAGAACTGCCGCTAGTAA
CTACTCGTAAAGCATTTGCTAAACAAGCAATAATGGAAATGATCGGATAT
CTCCGTGGGTACGACTCAGCAGCACAATTCCGCGCTATTGGTGTTAATAC
ATGGAATGCTAATGCAAATGAAAATATTGCCTGGCTAGGTAATCCATTCC
GTAAAGGCGAGGATGATATGGGACGAGTCTATGGTGTTCAAGGACGTCAT
TGGACTAATTCTGATGGTATGGTATTTGATCAGTTAGCCAAAGTCTATCA
TAATTTGAAAAGAGGGATTGACGATCGTGGAGAAATTTTAACTTTTTGGA
ACCCTGGGGAATTTCGTAAAGGATGCCTACGTCCGTGTATGCATACCCAT
CAATTCTCTATTTTAGGTGATACACTATACCTAAACTCTTTCCAGAGGTC
TAATGATTTCTTGCTGGGCCAAGTATTTAATATGGTACAATGCTATGCAC
TTCTAGCTATTATGGCACAGATTACAGGTCTTAAGCCAGGTATTGCTCGT
CAAAAGATTATCAATCTTCATATCTATGAAGATCAGTATAATGTTCTGAT
GGAGCACAAGCAATTCGATCGTGAACCTTTTGCACCTCCTACTTTAGAAA
TCAATCCAAATATTAGAACTTTGGATGATGTATTAACATGGGTAAGTAAG
GATGATTTTACTGTTCGTGGCTATGAACACCATCCTGCTATTGCATATCC
ATTTACGGTGTAACATATGTTAATTATACTATTATTTGTCATATTCTTTC
TAAAACATTTTATGGCCGATTATCCACTCCAAACACCATATATGCTAAGA
AAGACGCATAAAATAGGGTGGAAACTTCCATTATTAACCCATTCGCTAGT
ACATGCTGGATTAACATTTGCAATTCTAATCCTATTCACATCACCAGGAA
TGTCTATAGCTTTAGCTATTATGGAATTAATTCTACACTTTATTATAGAT
TATTGGAAAGCACAACGCTGTAAATACGCTATAAGCGATGCTAAGTTTTG
GATAGTTTTAGGATTTGATCAGTTACTGCATTATCTGACATACGCCCTAA
TAATCTTGATTATAATCTAATTCAAATAGCCCTTCGGGGCTATTATATTT
AAATTTCATTTGCTTACTGAGTGAAATTCAAATATAATATACTTCTAATT
TGACAGAAGGATTTAATAATGACAGCCATAGTAGCATTTAAATATAAAGA
TAAAGTATACTTAGCTGGTGATCGTATGGGTTCTAATGGCTATACGAAAC
TGCTGGTTAAAAATCCGAAAGTATTCAAAATCTCTGATGATTTGTACTTC
GGGTACACTAGTTCCTTCTACATGGGACAATTACTAGAGCATAGCTTTAC
TGTACCACCACGTTTAGCAGATATTTCCGATGATAAATATTTATATACGG
AAATAGTACCTAAATTACGTGATATGTTTAACCAGAAAGATTTTGGCGAA
AAGAAAAATGAAAAATATGCTGAACCTAATCTGGGACAATTTATTATGCT
CTACAAAGGAAGAATCTTTATTTTCCAATCTAATGCTTCTATTCTAGAAG
TTGAATATGCCGGTGTAGGCTGTGGAGGAGAAGATGTACTTTCCAGTATT
CGTACAGGTTTAGATATTGCGGATTGTCGAGCCACAGATTTAGATGTAGA
TGATATATTTGAAATCATTGATCTGGCTTTTACGCATTGTGCAGATTATA
TGTGTGGTGTATCTTCTCAACATGATGTTTTAGTAATTGGAGAATAAATA
TGTCTATTCTTTTATCTGCTTTAGAAGCAAAACAAAATACTATTGCTAGC
ATTAAAAAGGAAGTAATTGACCTAGAATCACTTATTGCCGTAGAGATTGA
CAAAGCTATTAAAGATAAAGAATTTAACTGTCACATCCAGGGATTAACTG
AATACTCAGAAAACGCTAGAAATAGCGTCATGCAAAAACTTAGCAAACTA
GGTTATGTTGTAGAAGCTAAGTATGAACAGCGTGAAGGTTTTTGGCTTGA
AATTGATTGGAGCAAATAATGTCGGTTTTCCACATATATACAGATGGTGC
ATGTAAAGGCAATCCTGGTTTAGGTGCGTGGGGATTCGTTGTCTATAATG
ATAATGATGATCGTATTGGCTCTAAATCTGGCTTCAGCCCTAAAACTACT
AATAACGAAATGGAACTTACTGCAATTGTTGAAGTTCTTCGTTGGTCTAC
TAAGAAAGATAATCGTCCAGTAATTATCTACACTGATTCTGCTTACTGTA
AAAATGGTATGGAAAGCTGGGTTTTCTCCTGGCAGAAGAAAGGCTGGAAG
AAAGCTGATGGAGAAGCTCCTCTTAACCTAGAGCTGTGGAGAGAAGCATT
CTCATTACTACAAAAATACATAAACTTCCATGACACCACACCGACCTTCG
TTAAAGTCAAGGGGCACTCAGGTGATCCTAAAAATGACGAGGTAGATGCT
CTCTGTAATACAGTTATAACAGAACAAGAGTTAGCCGAGATGTAACTATG
TTAACTCAAGAAATCTTAAAGCAATTGTTGGATTATGATCCCTTATCCGG
TATTTTTACGTGGAAAACTAGAAATCCCGACAAAGGAGGATTTAATAAGC
AGTTTGCGGGTAAAGTAGCTGGAACTAAAAAATCTGGATATATAAGAATC
CAGATTAATGGAAAACCTTATGATGCACATAGGTTAGCCTTCTTATACAT
GGAAGGTTACATACCGGAACTAATAGATCATAAAGATAGAGTAGGAACTA
ACAATGCATGGGACAATCTTAGAAAATCTACAGACAGTCAAAATGCTGCT
AACCAACCTATCAGGTCTACTAATATTTCAGGGTATAAGAATGTATCTTG
GGATAAAGCCAGAAATAAGTGGCTAGTAAATGTCATGAAGGATGGTAAAA
CCATATACGGTGGTAGATTCTCTGAGTTAGAGGATGCAGTAAAAGCTGCT
AATAATCTACGTCTATCCTTGTTTGGCAACTTTGCTATTTACGAAGAATT
TACAAAATAATTTAAAAATTCACTTGCTTAAAGCCCTCGAATTTAGTATA
ATATTCGTATTGAAAGTGAGGAGGGCTTTATGCGAATTTACAACTCAAAT
TCATTAGGATTTAAACCTTTGAGAAAACGCGCACAATCTCCGCGTCAGAT
CAGAAAGGCAAATATTGGTGAGCCAGAAACTAGGCTTCCACCACCTCCGG
AGCAACGTCTAGTTTACCTAGATGAATAATTAGCCGAAAGGGAACGCAAA
GCTCAAGAAGAAATTGAGCGCAAGAAACTGTGTACTGCTCCAGCCTACTC
CAAAGGGGCTTATCAGTATATCTCTACAGCCGAAGAGGCCAAAGATGCGG
GGCGTAAAAAAATGAAGATTACTGAATTTAAAGGTGCTTATAGTTTCTTA
TCTAACTTTTATTTATCACCAATTACTTTCGAATACCTAAATGAAATATG
GCATGCTGATACTGTAGAACATGCTTTTCAGGCTATGAAATCCGACCAAA
AAGATGGTGTAGCTCATGTATTACGCTCCCTAAGTGCAGGAGTTGCTAAA
CGTAGAGGACGTAAATTAATTCTACGCTCTGACTGGGATAAGGTAAAAGA
TGATGTAATGCTAGAGCTTTTACGGTTAAAGTTTGCAATCCCTGATTTGA
GAGACAAACTGTTAGCAACAGAAAATGCAACTTTGATTGAAGGAAATACC
TGGGGAGATACATATTGGGGTGTTTGCCGAAGCATCGGGGATAATACTTT
AGGAGTTCTTTTGATGCAGGTAAGGTCTGAAATTAAAAGAAGCTTACAGT
TAATAAATTAAAAATTCATTTGCTAAACGCTTCAAAATTTCGTATAATAT
ATCTCATAAATTGATAAACAAAAAGGAAAACAAATAATGGCTAAGCAGAA
AAACGCAAAAACTCAGGCAGCTCCGGCAGTTAAAACTTTCGCTCAGACCG
AAGCCAATCGTAAGGCTCGTCTGGAACGGCATCTGCGTAAGCATCCTACT
GATGCTCAGGCTCAGACTGCCCTGAAGTCCCCGGCCCCGATCCGTCAGAA
GCCGAAGGCTAAGAACTCCACTCGCGCAACTGCTAAGCAGGTTGTGTTCA
TCAAGGGTGAAGGTCATAAGTCTGTACCGGTAACTCTGAGCTTTAACGGC
GGTGCTGAGATGTTCGCCCGCAACGGTATGGCTCTGAAAGATTACGAAAA
AGCAGTCAATCAGAAGCGTAAGCCAATGGCTGACGTAATGCGTGAATCCC
GTGGTCAGTTCGGTTCCGTTAAACCGAATATCTTCGGTGTAGAGTACAGC
CGTGACAACGTTCGCGCTCTGTGCTATGGTATCGGTATTAAGTTTACCGG
TGCTTCTGATCGTAAATCCGCTAAACCAGCTCGTAAGCGTAAAACGAAGT
AATGATTGATGGGGCGAAAGCCCCATACACTAACTCTTTCTCTGATTAAT
TAAGGATATTTTTATGTTCTCTAAGAAACCACGTTCCGTTACTGAAATCG
TTGCTTCCTCTACTACTATTACTGATGAACTTCAAGCTCGTATTGAAGCC
GATCAGAAAACTGCTGCTGAAATTCAAAAACAGCAGGAAGAACTTGCTCT
GAAACTGGCTGAAACCAATAAGAGCGAAAAATCTGCTCAAACTATTAAGG
AAAATATCCTTAAACTGCTGGGCAAGTAATTTAAATCAGGGGGCGAAAGC
CCCTCTTATTTGGAGAAACTATGCGTAACTTCGTTGCAAAGAATGATTTT
AACCGTGCTAGCACTCACAAGTCTGCTAGAGACTACACTCGTCTTTCTAA
ACATGAGCTTCTAGAAGAAATCATGGAAGAAAACTGGGATGTTAGTGAAA
ATGGAACAGACCTGTTTGAAGAAGAGGAACTTCCTCTGAAAGACCCCAAA
CAGTGGGAGTCTATTAAAGAGACAGCTCTTTAATAGTTTTCTACAACAAT
AAAGGACATAATTATGAAATTCAAGCCCTTTGGTATGCTGGACATTGAAT
CTCTAGGTACTCCAGGAAATTGCGGTACTACTCATATTGCAATGCCTTCT
TTCGCTTTTGTAGCGATGCACGGAATTGATAAAGATCCTGATCTGGTATT
CGTTACTCTAGACGTTCAAGATCAGCTTAATGCGGGTGCTAAGGTAACTG
CCTCTACTATTGCATTCTGGATGGATCAAGCTAAAAACAGTCCATCTGCG
CTCCATATTATGGAGGCTCTAAATGGTCGTAATCCTAAACTGATTGCCTT
CCGTGATGGTAAGCATCACTGCACTAATGACGTAGGCTCTAATTATGCTG
CCTTCTCTATGGCTCAGAACATTATGGAATTGTCTCTAGGAGATAATGCT
CTGTATTACGGCAATGGCCCAGAGTTTGATATGACAATCTACTCTGCAAA
TACGTTCCATGCCGGAACCCATGAAGAAATAGTTCCGTGGAAATTCTGGA
ACTTAGGTAACGTTCGATCTTTCCGTAATCAGTGGATGCAAGCTGGTTAT
AGCTATAAAGATCTAGAAGCCGAAGGTGCTAGCTGGGCAAAAGCTAAAAT
GGAAAAGATGGACACCATTCGTTATGGAATCTATCCTGTGAAGCATGATC
CAGCATTCGATGCTTTAGTTGAAAGTTATTGTGTAGCCATCATGATCGAA
AAAATCAAAATTTGATTTGCTTTCAGCTCCAAAATTCTGTATAATATATT
CATAAATTTGAGAGAACAACAAAAGGAAAATAATTATGCCAGTATCTAAA
AACGTCCGTAAAAATGGTAAAGTAGCAAAACGTAACCTGGGTCTGCGTCG
TATGGCTGAGCGTCAGTCCGGCATCCAGAAAATCTTTAATGTACTGAATC
GCGCCAATCCGAATATTGATAACAGTTCTGATACTGTTCTGCGCACTATG
CTGGCAATCGGTCTGTAATAGGCCGTTTTTAAACAAATTCAAATCTCAAA
CTTCATATAAGGAAGCAAATAATGACTACTCGTATCTCTAAAACTCGTGC
TCTGGCAACTATCAAGTCTCTGGAAGTTAAAATCCGTAAAGCTACTGAAC
AACAGCTTTTGATCGCTGTTGGTGAAGGTAAGGACAAGAACCAAGTTGTC
GTTGGCGCTGCAATCGAAGTAGATGCTCTGTCTACCCGTATTAAGACTGA
TTTCCAGTCTCTGCTGGATATGATGTCCCAGCGTGATCGTCTGAAAGCTG
CGCTGATCAAGAGCAATGCTGAAACTGTTGTAGAGATCGGTTCTCGCTCT
ATGACTGTTGCGGAAGCAATCGAAGCTAAGCGTTCTATGGAACTCAAAGC
TCAAAGCTCAGTTGCTGGCTAACATGCGTAAGCAGTTCCATGCTGCTACT
GTTAAGTTTAACACTCAGAAGGCTCAGTTTGATGCCAAGTATGAGCGTTT
GCAGGATACCATGGCTACCCGCGACAAAAAGACTTCCGAGGATGAAGTTA
AGATGCAGCTTAACCTGCTGGAACTCAAGAACACTCCGTTCCTGATCGAT
CCGCTGGAGCTGGAAAAGCTGATCAAGCAACACGACGAAGAATACCAGGA
CTTTGCAACTAATGTTGACTTTGTTCTGTCTGAGTCCAACGCCTCTACTT
TTATCGAAGTAGAGTAATGAATTAAAAGGCTAGTAAATCGGTAGACGAAA
GCCCAAGCATCTTACCTCGCAGCAGCGGTTGAAATACGAGGTTAAATAAG
ACCGCTGACCATACTATAAAGTATAATCTATTGGAGATTATGTTTATTAC
ATCAGACATTTAATCTGACACGTAAAAACAAAAGGTCGTTGGTAGTACCA
ACACAACTTCAAAGATCAACGCTCAAGTATGAAAGCTGAAAAGTTAAAAG
CACTCAAACTTCTAACCTTCTAAAGCTAAAAGATGCAAAGTATTCGTTGA
TGATTCAAACCCTAGATCAAAGGTACATGGCTCATAAGATATGGCCTGTG
GCGCCTCTAGGCTGTTTATCGGTTTACTAGTCTCTCAATTTAAAAATATA
TTTGCTAATTAGTTTAGTTTTCTGTATAATATATTTTTAAATTGATGAGA
CGAGGCTCCTATGACTTTACATATTTTGTTTGATGATGTACGTGACTTAA
ATGGAATGGATATCATCATCAGAAACCCTGATGTAGCGTACGAAATGCTC
TATCAGTTACAACTCCAGGGTAATTATCTTTATTTAGATAATGACATGGG
TAGTAAAGTAGAAGGCCACCATTTGTTAAGTCGTATCCTAGAAGATAAAG
ATTTGTACCCTAAAAAGGTGGTTTTAGTCACCAGCAATTCTGTTGCTGCA
GAAAATATGCGCCAACAGTTAAAAACAGCTGGTTATCAAGAAAACCCCAA
TCGTATTGAGTACGATTGGCAGGAGTAAATAAATGGAAATAACCCAGGAA
AACCTATTATCCTTATTTCACTACAATAGTGAGGAAGGTAGATTGTACTG
GAAAGCTAATCCCAATAAAGCCCCTGCATGGAATGCCAAATGGGCGGATA
AGCCTGCTGGGGCTAAAGATGGGAAATCAATAGTAGTGTCCATTGATAAT
AAATCATACAGACACCATAGATTAGTATTTTTATATCATAAAGGATACTT
ACCAGTACAAGTTGATCATAAAGATAGGACTAGGCATGACACTAATCCTT
TCTGCGATAAAATAGAAAATCTCAGAGACGCCACTCATTCACAAAATAAT
GCTAATAAAGATATTGGGAAGGCCAATACTTCTGGCTATAAAAATGTGTA
TAAAACACCTCAAGGGTGGAGGGTTATTGTAAAGAAAGATAAAAAGCCTA
TAGAGGGCGGAACCTTTCTTAGTCTAAAAGAAGCGGTAGATGTAGCAAAT
GATTTAAGGTTTGACCTATTCGGTGAATTTGCACTATACCAGCCGTATAA
GGAGTGATACTATGTTGAAAGTATTACTCCTGCTGGCCACTACTATAAGT
AGCTTACCTGCTTATGCCACATATGATGCTAAAGAGATAGACTGTATTGC
AAAAAACATCTATTTTGAGAGTCGTGGTGAGGGCACTAAAGGAATGATCG
CAGTTGCACAGGTTACTAAAAACCGTGTTAACTCTGGTACTTTTCCTGAT
TCTTATTGTAAAGTAGTATATCAGTCTAACCAGTTCTCTTGGGTGGCCAA
GAGACCAAAAGTTGATAAAACCGATGAGGCTTGGCAAGTTGCTAAGAATT
TAGCTAGAGTGATATACTACGTTGATTTACCACAAGATCCAACACATGGA
GCGTTATACTTCCATAGTGGTAAAGATAAACCGTACTGGACAAAGAAGTT
TAAGAAAACAACGAAGATTCAAGGCCATACGTTCTACAAGCCTGTGGTTA
AGAAAACTTAAAAATTCGATTGCTTAAAGCCTTAAATTTCTGTATAATAC
TTTCATAAATTAATGAGAGGAAGCGAAATATGAAATCAGTTGTAATTATT
GGTGTTAATACTCGTGGTATCCGTACTACGAAAACAGTTAAAACTACTAA
CGTTGCTGAAATTACTACAAACCCTAAGAAGTTTGATTTCGCTAAAGTCT
CGGCAGTTATGACAGAACAATCTTTTAACCAAGCACTGGGAATTAAATAA
TGGAAGAGAATATTCTAGATGTTTTGTGTAGGGCTTTGCAGGAATCTAAG
GTTGATGGTTCTGATAAAGAAGTAGCTAAAAGCTACCAGACCATAATCGG
AGATCTTCAGCGTGTTGATAAAGACTTCATTACTTCTGAACAGTTTGTAT
CTTATCTAAAAGCTCAACTGAAAAGCATTAATCAGACGAAAGCTAAACTT
CACGGTCAAGACCTTGATAATTATAGCTTGCAGTCTGCTCAGTATGAGTA
TATACTGAACAAATGGCTACAACAGTATCTGCCGCCTCAGTTATCTGATT
CTGAGATTCGCAAATACTTTGCAGAATTAGTTAAGCTGAACCCTGGGATT
ACAAAAGGTATGCTGATGAAAGCGATTAAGGAAGAGTTTCCTGGTCGTTA
CGACGGTGGCATTGCTGCTCAGGTTGCTGGCGAATTTAATTAAAAATTGA
TTTGCTAAACGTTCCAAAATTCTGTATCATATATTCATGAAAAGGAAAGA
ATACCCTACTAAAGAAATACTTGAAAAATATTTTGTAGCTGATCCTGATA
ATGGGATACTATATAGGAAAACAAAGAAAGGTTTGAAAGAGTGTTGTGCC
AATAATAAGAAATCACATCCAGATGTGGGATTTCAGGGCGACACCTATCA
ACTGCATGTCTTATTGTTTATTATGTACTATGGATATAGGCCTGAAGAAG
TAGATCATAAGGATACTAATCCTAGAAATAATAGGAAAAATAATCTAAGG
GACGCCTCTAGATCGCAAAACAATGCGAATAGAAACCAACAATGCAATAA
TACTTCTGGGTACAAAGGAGTAAGTTGGGAAGGCTCTTCCTGGAGATACC
AAGTAAGACATGAAGGAAAAAATTACAGTAAAAGAGGGTTTAAAACTGCG
GAAGAGGCTTTCGAGGCCTCTAAGATATTAAGAGAATCCTTACATAAAGA
ATTTACTAACTTTGGTTAGTAATAGTGGTGTGTGGAAATCACTTATGTAG
TAACACTGCCGTCCTAGTATAATTGGTATTATCAAGCCGTAACTGGTGGA
AGATGTAGGTTCGAATCCTACGGTCGGTAAGAACTGGATAACTGATGCTT
TTAACGTAAAAGCTTCCTAGGTTAGTTACGCACTGCCTAAACCACGCGGT
AGTTGGTTCCAGGCTAACCAACTAGTCTGCTGAATAGTTTTATTACGATT
TAACTATGTCCAGGCTAAAGAAGAACTTTAGAAGGTATTTCTAGGATAGT
GAAGTTCTTTCTCCATATCGGAGTAGTTTTTCAAGCTATCCACAAAGTGG
GAAATGCTGGCATATCACCATAGTGGATGAACGAAATCAGATGTATAAGT
AGAAGCAGCTCAGTATTATCCAAGCCTAATTTTTTTTGATTATATAACAA
AGAGTTAGGTATTGTCGTCCATCCGTAGTTTTCTAAGACTGTAAAACCCC
AGCGCCCCGCTAAAATCATTGGTATGCTTTCACGACGAATTTTTTTATCG
TTTGATATCATATAGATAAGTGTTAATTTAATTTTTTTTTGAGAAAAAGT
CATCGTCACTACTAGATACTAATAAGTAATTATACTTATTAGTATCTAGT
AGTGACCCTTTTTAGGGTGGCGTGTACGCCACCCTTATAATGTAGGTGGG
TTGGCCTATAAAATACAACCACAGTTTACACATTGTTTATCCATCTGCTT
TGGAGGTATTATGACTACGGCTATCGGTAAGTGGGGTAATGGTGCGGGTT
TGCGCATTCCTCAGCCGTTCATGAAGCAGCTTGGGCTTAGTATTGGTGAT
GAGGTTAAATTCCACGTCACGGAGAAAAAATTAGTAATAACTAAGTCTGG
CCCAACGCTCGAGGAACTGCTGGGACAGTGCAATCCGGAAAATCGCCATC
AGGAATATTTTTGCGAGTCTCAGGGTAAGGAGATGCTGTGACACAATATT
GTCCGGCTAGAGGTGATGTGATTTTGTTGGATTTCAATCCTCAATCGGGT
CATGAGCAGGCAGGTAAAAGGCCTGCTCTTGTCATTTCTGATGACATGTT
TAATCAGGTGACTGGCTTTGCAGTCGTTTGCCCAATCACTAATCAGTCAA
AAAATTATCCATTCGAGGTGCCTGTAGTTGGTGCTAAAAAAACTACAGGT
GTCATTTTGGCAGATCAGTTCAAGTCTTTGGACTGGAAATCAAGACAAGC
GCATACCATTGATGCTGTCTCGGCTGCTACTGTTGAGAGCGTAGTTTCTC
TTGTTTCAAAGATAATCAAAGCTTAAAAAAAAGGCCGGCTAGATGCCGGC
CTTTCTAAAGTGATCTGCTGGTAACAGAACACTTTAAGGTAACTGCTCTA
CAAGGGAACAGTCACCCGAACTTGTGATGTTAGTTTAGCGTTTTATCGCT
ATGCGCATCAAGATATTCGCTTGCGATTATTTTATCGCCTCCCTTGTAGA
GTTTTTACCGTTGGCTACTGCCAATGGCGATTCGTCGTGTCTTCAGGGAT
TGGATTCAAGAGAGTAGTTGCTCTGAAGGCGTGGTAGTCGGGTTGAACGG
GGAGTTCGTGCATACAGCCCAGCTTGGAGCGAACCACCTAAAAGGAGCCC
AGTTGCACGGGAAGGAATGAGAAAACGCCACCTTACGGCGGTCTGCAACG
GGTAAACCTCACGGTGGGAACAGGAGAGCGCACGAGGGAGCGACCCATCG
GAAACGGTGGGGATCTTTAAGTCCTGTCGGGTTTCGCCACTTCTGATTTG
AGCGCCGGAAATCACCTGATTTCTGTGAGGCTCGTCAGGAGGGCGAAGCC
TATGGAAAACCGGCAATCCCCCAGACTTTTTTCATGGCTTTCTGTATGAG
CTAGTAACGCTCGCCGCAGAGTCATGACCGAACGAAGTGAGTAAATGACC
GAGGAAGCGTAATGTCTGTAATGCTGAACAGGGCTCGTATCGCTCGGTAC
ACCATTTTCCACCCTGGTTACACGCTCTGCTGCAACGGTTTCCTGCCGTT
TTCCACTTTTGCCTGCATAGCTATACCACGGCAACGTCCGGGCAGGACAT
GTAAAGTGGTCCCACTTTACGCCTGCCTTATTCGCATGACTGCTCAAAGG
AAAACCCATGACTGATGATCGGACACTGCAACTCCGCGTAACCGGGTTCC
GTAAAGCTGAGGCCTCTCTCAGGCTTGAAGGTATGGACCCGTCCGGAACC
CCGCTTTATGAGTCCGTAAAGGCGCACATTCTTTCCGGAGAGATCACCTA
CGACGAAGGCCGTGCTGAGATACTGGCTTATCACCAGAAGCGGGCGAACG
ATAACTGACGCGGGCGGACAGGAAATGTTTTGTGGCCACCGCCGCTTCGC
CGGCACCAGAAAACTGTCGGACAAGATGTGTTTTTGGAGTACCGCCGGCA
CCAAAAACATTTCATCAGGCGCAGCCCGATACCCTGAATTTCGTACGTAC
GAAATTTTGCTTTTGTTCAGATCGAGGGCAGGATTCGCAAAGTGCTGGCG
TTTGCACTCACATCCTTTAGACGTTGCGATGCAGGATAGGGCAGACGCCG
CAAAATGACGTCATTTGCGGTATCTGCCCCGAAAACAGAATGTTTTCTCC
TGAGCTTGCAGCTGGCTCTCAGAACCCCTACCGCCTCGCAAAGCTCGTTG
CTCAACGCCTCACGACCGCACAGTAAACTGTGCACCCGTTCACCGTTATC
GATGGGGTTCAGCGAGCCTTTTGAGCAGTTCGCAGGATTTTAGCCGCTAA
AATTCCGGCCAGGCATGTTCGTGCATAGCCATGCAGGTGCGCAGAAATCA
TCAGGCGCGTTTTTTCACGATATGGACAGGGAAAGGTGCCGGAAACGCAG
AGGACGCGGCAGAAACGCGCTGAGGGCCTCTGCTGGGGTGCGGCCAAGAG
ATGTTATGGTAAATTAGTACTTGAGGGCGCATCTTGCAGGTTTGCTAAAA
TGTCGATGAGTGGTTCTATACCATAGACATTGCTTAACCCCTTATCACCG
CTCGACTTCGACCTTATCTTTCTTGTTATTATCTTTTTTTTCAATAACTT
ATTTATTGTTCTTTGTACTGTTCTTGGATGTTGGTTAATTCTGTCTGCAA
GGGTTGATATAGCTGGAAATGCTGGCATGAGAGATGTCACTAATGGTGCC
CAATAGTATAGGTAATTCGCGATAATTCCTGTTGAGTGGCAGCAGTAGGC
TGGGAGTCATGACCTAAGCCTAACCGAGTTCTTCACATACGGAGAACATA
ACCACAAAGTCACCCTGACTTAAACTGGAGGATATTGTCTGACGGAAGGG
CTGCAGAGCTTAATCTGAGGGGGCTGACCCTACCTACCGTCGGGTATCTT
TAAGAGCTTTTATAAGAGTTCTTAAAAATACCTAAACGGGGTGTAGTCTA
AGGGATAGGCAGGAGTCTTCTAAATTCCTTTATGCAGGTTCGAATCCTGT
CACCTCGGCCAATTTTATTAACTACTAGGAAAATAAAGTGAAAACACGAT
ATATAGTAAAAGTAGTAGGTGAACATTCACAAGTAAATACCACCGATGTT
ACAGCACTAGCATTTGAAGTAGTCTCCGGTATAGTCATATTTCATAATGG
AGATATCAAAGCTCCTGAATTTGCTGTGGATTCCCGCCTGTTTATTTCTG
CAACTAAAGTAACTGTAGTAGCTAACTCTTCTAAATAATAAGGAAATATA
TGTTTACTAAAAACACTAAAGAACTGACTTCTGATCAAAAAGTAATTCGT
ACTATTAAACGTTGGGGTATTGGTGCTGTAGTTGGTCTTGGTGCTCTTAT
TCTGGCCCTCAATTCCTATACAGTTGTTCAGGACGGTACGGTTAAAACTC
AAACTTTCCTGGGTAAAGTTAGTCCTAATCCTGTATTGCCGGGGTTCCAT
ATTGTCAACCCATTCGCTTCTTTTGATACTTTTAGTACGAAAGATATTTC
TATGAAACTGGATAAACTTCAGGTTCCTAGCCAGGATAAGTTTAAGTCTA
CAGTTGACATTACTGTTATGTTGCAGTTTGATGGTGCTAAAGCTCCTATG
AACCGTGTTAACGCAGGTACTCAGGATCAAGCTCTGAACAAGTACGTTGA
AGAGAAGATGCTGTCTACGATTCGTGAGTTTGGTAAGTCTGTACCAAAAG
CACAAGATCTGTTCGACGCTAAGATTCAGGCTCAACTGCAAACCGCTATT
CAGCAAGAAGTAGAAGAGTACGCGCGTCCTTATGGTTACACCGTTAAGCA
AGTATTCCTTCAGGATATTACTCTGCCACCGGTAATCATGGAACAGGTAC
AAAACACAAAAGTTCGTGAAGAACAAGTTAACGCTGCAAAAGCTGAACTG
GCTCGTGTTGAACAAGAAGCACAGCAGAAAGTTAAGCAAGCTGAGGCAGA
TCGTTCCGCTCGTGAAAACATGGCAGTAGCTAACGAACGTGACGCAGATG
CTAAACTGTACGCAGCTAAGAAAGAAGCTGAAGCTAACACCGCTCTGCAG
CGTACCATCACTCCAGAGATGATTCGCTGGAAACAGCTGGAAGTTGATAT
GAAACGCGCTGAAAAATATCAGGGTGGCGTTCCTCAGACTGTTGTAGGTA
CTGGTTATGATGGCCAGATGATTATGGATATGCGTAATAAGTAATAGTTA
CACGTAATCTTCGAAACAAGCCCGCGTTTCCTCCGAGAGCGCGGGCTTTT
CTGTATTTAAGGCAAAAGAAAAGCCCATAAGTTATTCAACTAAGGTCTTT
AGTATTTAATTATTTAGAATCATATACTATTATTGCAGCAACAACGTGCT
ACCCTTAAGTGCCCTGCGATTTTCCTCTAAAAAGTTAAAAAATTCGATTG
CTTGAATGCTAAATTCTCTGTATAATATATTTATAAATTTGAGAGAGGAA
TCAAATATGATTAAGACTGGTCTAGTAATTGGTAAGTTCGCACCATTAAC
ACGTGGTCATATTAACCTAATAAACACAGCAGCAACTATGTGTGAACGAG
TTATTGTTGTAGTTAGTCATGATAATCGTTGGCTGGATAAGCAGAACACA
CGTGATCAGGAAGTATTACAGTTAAAGAATCGACTTCGTTGGTTAGAACA
AACTTACGCGGATATTGAGCACATTTCGGTAGAGTACATTATTGAAGATG
ATATTCCTGAATATCCGAATGGTTGGCCGGAATATGCTAGAATCCTTAAT
GAAAATTATGGACATTTGCCTGAGATCACCATTTTCTCTAGCGAACTAGA
CTATGATGCAGAATATAAGAAATATCTGCCGAAGTTTGGTCATTATATTG
TAGATTATGATCGGACTCGTGTTCCAATCTCAGCTACAATGATTCGTAAT
GATCTTATGAAGTATTGGGAGTTCCTTCCTAGCGTAGTTCGTAAAGATTA
CGTGCGTAAGGTTGTAATCATTGGGACTGAAAGCTCAGGAAAGACTACTT
TAACAAAATACCTTGCGAAGCTATACAACACTTCGTGGGTAGAAGAATAT
GGCCGAACGTACTGTGAAGTTGATCTAGTTGGTAACGAAAATCTGCTTAC
CAGCGAAGACTATAGTAAAATTGCGTTCAGACACAAAGAGCTAGAGTTTG
AAGCAGAACGTACTGCAAATAAGATCATGTTTGTGGATACAAATGCTTTT
ATTACTGAGTTCTACCACAGACTTTATGAACATAGTAAGAACCCTGTGGT
TACAGCAATTGCAAAAGAAGAACACTACGATTTAGTAATTGTTCTAGCAC
CTACTGTCAAGTGGGTAGATGATGGGTTACGTATTAACTCCGATCGTTCA
ATTACTTCTGAACTGTTCGAGCAGATGAAGAAAGAATTTCCAAATCAGTT
CCCTGAAGGGCGTACTGTTTACATCGACTCTCCGGACTACAAAGTTCGTA
TGGACGAAGCAGTAAACGCAGTAGACTGGCTGATTCATCACTTTAACGTT
GGAGAGTTTTAATATGACTAACTATCTCGTAAATGACTTTAAAAACTGGA
AACCTTTGGAATATCTGTGGCTGTTTATAGCGGTTGTCTTCATTAGTTTA
GCAAACTATAATGGTACAGCTCTAGATTGGGCTACTGCAATAACCAATGT
GGTTTGTGTTATTCTGGTTGCAAAAGGACGTGTTTCCAACTATATTTGGG
GCTTAGTGGGTGTTCTTACATATGGTATTACAGCTTTAAACGCAGATCTT
TATGGTAACGCTGCACTAAACCTGCTATACTACGTTCCTATGCAGTTTTA
TGGAATGTACTTATGGCATAAAAATAAGCCAAGTAATCTGCCAGATGTTC
CAACTAAGGTTCTGACTAAAGCCCAAGCTCTGCTGACTCTAGGGATTCTA
GCAGTAGCCACGTTAGGGTATGGTAGTTTCTTAGCTACTACGGCTGATCC
ATTTCCAATGTTGGATGCATTTACTGCTGTAGGTAGTGTGATCGCTATGT
GGCTTATGGTTAAGCAGTATGCCGAGCAGTGGCTGATCTGGATTGCTATT
AACATTGGTACTGTGTACATTTGGCTTGTAACTGCTCAATCTACAGGTGC
ATCTTATGCAATCCTAGCAATGTGGCTAGTATTCTTAGGTAACTCTATTA
TGGGAGCCTATAAAGGATACTTTGTACGCGTTAACAAATAAAGTAGTTAT
AGCCCTCGCTTAGAGGGCTATTATACAGAAATTTTCACTTGCTTAATATA
GAAAATTTCTGTATAATATATTTATAAATTTGAGAGAGGAATCAAACATG
AAACGCATTGTACTTGCATTGACTCTAGTATCTACTTCTGTATTTGCTGC
TCCACAACAGGAACTTTGTCAAGTTCAAGTTTGTAATAAGCTAGAACGAT
TTACTCTAGACATTTGGTCCCACATTAAAGATAATATGGGTGAACAGTGT
TTTGATATTGTTCTGCCAAAAGAACAGGCTGTTACTGGGGCTGTTCTCAG
CTCAGAATCACGTTGGTGGCAAGGTTCTTCTATCAACCCAACTAAGAAGT
CAGTGACACGTATCAAACAAGTATATCAGTGCAACGTTCAGGAAAATTTC
ACTTGCTTAATGCCGAAATTTTCTGTATAATATATTCATAAATTTGGAAG
ATTAGGAACTATTTATGTTAGACTATGAGTCTATACTTTATAGATTCCGT
TTAGAAGATGGTGTACTAGTGTGGAATCCCCTCTCTGGAAACTCTAGAGA
GGAGAAGATATTTAATACTAAGTTTGCCAATAAACCTGCGGGATCTTTAC
ACAAAAGCTCTGGATATATCAGAGTTAACGTTGATCACCAAGATTACTTA
GCCCATATCATAGTATTTATGTTGTATTATGGATATAGACCGGAAATGGT
TGATCATAAAGACTGCAATAAGTTAAATATCCATCCTATAAATTTAAGAG
CAGCAGATAGTACCACTAATACGCATAACGCTAGTAAATCTTCAAGAAAT
ACTAGCGGATTTAAGGGAGTATCCTACCACAAAGCATCTGGTCAGTGGCA
AGGTAGAATAATGTTTAAAGGTAAATCATATTCCGCAGGGCTGCACAGTA
CTCCTGAAGCAGCAAATGAAGCTCTAATTCAACTGAGAAAGAAACTTCAT
GGAGAATATGCCCGAAATACTTAAGGAAGAATAGCATAACGGTATTGCAG
CAGATTGCTAATCTGTCGGTTTGAAATATAGCCTTGTGGGTTCGATCCCC
ACTTCTTCCTCCAAATTTGGTTCTCAAGCTCATTTGGTATGAGCCGTCGC
CTCATAAGCGAAAGGTAGGTAGGTTCGAATCCTCCGGGAGCCACCAACTT
AATTATAAAGTCATAAACTATGAGAACTGATATACTAGATAGAAAGGAAG
AAATAGCTCAGTGGATAGCTCAGGGAAAATCTAAAGCAGAGATAGCAAGA
ATGCTATCCTGCTCCTCGAACACTTTGGAAGCATATTTAGGAAAACTAGA
AATAGTAGTTATTCCTGCGAATAGGCAGTATGATAATAAATATAAGTCTG
CAACAGAGTATTTATATAACGGCAGCCCTATTTCTTCCTATAAACTAAAG
AATAAAATTCTTAACGAGGGGCTAAAACCACATAAATGTGAGAGTTGTGG
CTTAGAAAGTTGGTTAGATAAACCAATTCCTTTAGAACTTGAACACAAGG
ATGGAAATCACTATAATAATGAATGGGATAACTTAGCCCTCCTATGCCCA
AATTGCCATGCACTAACACCTACTCATGCAGGCAAAAATATTGGCAGGTA
TACAGAAAGGACTGTAAATACGTGTGCTATTTGTCACTGCGAAATTAGCT
CAAGAGCAACACACTGTAAATCATGTACTCCTAAAGAGGTAACTATAAAT
CCAGATATTACTGTGGAGCAAATAGAGTATTGGGTATCTAAGTATTCCTG
GATTCGTGCCTCCAAAGAACTAGGATTGTCTGATACTGGATTAAGGAAAA
GGTATAAGTCCCTAACAGGGAAAGATCCTAAAAGTATTAAGAAAAATAGA
TGATATAATCCCTACCAAATTAAGGAATTAAGATGTATAGACCTCCGCCA
ACACGTCGTTCTAGAGAAGTTATCCTCATGGAATTGACTAAAAACTTCAA
GGCGACTCTTGAAGATAGAGATTTAGGCACGGATGAAGACATTGATTTTA
TTTGTAGACTATTAAAGATGAAACTGGAGAAAACAAATGGCTAATCCTGA
AATTACGGCACAACGCTTTATGCTGAAAGGAATTATTGCTGAAGCAGGCA
TGACAGAAGAAGTTGCAGATTTTCAAAAGCAATTCCTCAATATTCTCACT
CAAGCCAAAGAGCTAGGAGAGAAAGAACATGGCGCGGCTATTATGGCAAT
CACATTGGTTGGGCTTGATCTGGCTGAAGAATCAGGAGTTTAACTCCTCC
AAGCAGAAATTTTAAAAATGTACTTGCTTTTTACTTAAGATTTCTGCTAT
AATAGTTATATAAGTTGATGAGAGGAATCAGAATGTTAAAACGTTTTGCA
GCAACTGGTATTGAAAGCTCAGTATGTAAATCCTGGGGTGGTTGGGAAGG
TGAGATCGAGTGGCTTTATTTCTACAATGTAGAACTTCTTCCAGAGATCA
AAGCTCAATGTATTGAGGCTGGTATGGCTCCTGATGCTACGGCTGATGTT
GAAATCAGCATGAATAAGCTAGAGGGTCGAGTAGTCACTGTTACTGATGA
AGGTGAAGAGGTATTCGAACTTCCATTCACTTTGAAAGTCACTCCTTCAT
TTGATTAACTGATACAGCACTGAGCAAGTTCTTTAAAATTTGACTTGCTC
AAGTGCCTTAAAACTTGATATAATATTTATCTAATTTGGAAACATATCTG
AATGAGAAGTAACTAAGCGAGTTGTTTTTAGGGGTAAAGTCAGGATTTCC
TGAAATATTCCACTTTGAGTTTAACCGACTTACTTTTCATTCAAATATGG
GGGATTGGCTCAGTGGCGACGGCGCCTGGCTGTAGACCGGGTATATCACG
CGGAGGTTCGAGTCCTCCATCCCCCACCAAATTTAATGCACCTATCGTCT
AATGGTTAGGACATCAGGATTTCAATCTGAGAATCGGAGTTCAATTCTCC
GTGGGTGTGCCAATTAATAATTGGGGTACGCATAGGTTGCTAGTGGGCCT
CCAAAACCCATGAAAAGGTTTCGAATACCTTTACCCCTGCCAGATAATAT
GCAACTTTAGCTGAGAAGGATTAGCGTCTCCCTGAAAAGGAGAAGAGGTA
CGATCGTTGCGTACAGGTTGCACCAGTTAAGTAAGGCTTATGGAAGAAAA
AACATGTAGTAAGTGTAAGAATACTTTTCCTCTGACTGTGGAGTACTTCT
TTAAAAGTGGTATCCAACCTTCTGGGAAACAAAAATGGAAACCTATGTGT
AAACAATGCGAAAGCACTTCTCGTATTGACTACTATAATAATACAATTGC
CGAGGTATTTCCAGACCTACATTGTGCAGTTTGTGGGTATAATAAATGTC
CACAAGCAATAGACTTCCATCATTTAGAGCAGGATGATAAGGAATTTAAT
ATTAGTGATGCTAGACGTGGAACCTTTAATAAAGAAAAACTTATAGCTGA
ATTAGAAAAATGTGTACCTTTATGTTGTAGGTGTCACAGGGAATATCATG
CTGGCTTTATAGAGCTTTAAAAGTAAAAATGTAGTTGCTTAACCGCTTAA
AGTTCTATATAATTATTATATAAATTGAACTGGAGAAGCAAATGAAAATG
TTAGTTAAATTTAAGTGTTGTGGTTCTGAACATATTTTCACTCGTTATAG
AGAGTTTAAGATGTGTGAGTGCGGTAAATCAGGCTACGATGCTGGAGATG
GCTATTATGCTAGATCTATAGGACATTCTAAAGATCTAGAGTTTACTAAT
CTCGAAAAGCATGATAAATCGACCGTTGGCTGAATGGCTTAGGCGAAGGA
TTGCAAATCCTTTTTATGTGAGTTCAAATCTCATGCGGTCGTCCAATTTG
CTGAAAGAATTGTTAAAACAGTTCAGGCACGCGTAGGAACACTGCCTCAG
TAATTGAAAGATGAGGCACGGTTTGGAGAGGTATGCCGCTACACGCTACG
GTGCTAACTCCGTCTAGGTGAAAATCCTAGTCAGCAATATAAATTTAGGG
TCGTTGGCTGAACGGTTTAAGCGCCGGACTGTTAATCCGTATCCGCAAGG
ATAAAGTAGGTTCAACTCCTACACGGCCCGCCAATTTCACTAACAACTGA
GGAAATAGATATGACAACTCGTGCAATTGCTCGACTAGAAGCTGATCGTG
ATAATCTGATTAATAATATTAAGGTTCGTGGTAATATTATTAAGGCTCTG
AAAGCTGAACTTCTTGAAGAACTTCAAGGTCAAGTAGAGCGTCGTGAAGC
TCTAAAAGAGGTTGAGGAAGCTATCGAAAAACTCAAGGCTGAATAAATTA
TGTACGGAATATCCTTACCCATTCCAGGGTTTGAGGAGTACTTAGTAAGT
TTGGATGGGTTAGTATTTAGTATCAAATCAAACAAAATACTAACCCCAAT
AACCAGTAATTACGGATACTTATCTATACGTCTCCATAAAAATGGTCAAC
AGAGAAATACCGGTGTACATAGGATTTTAGCATGTGCATTTAAGAAATTA
CCAAGTCTAGACTCTGAACTAGAAGTTGACCATAGTAACACAGACATTAC
TTATTGGGGTCTTAATAACTTACAAGTGCTCACAAAAGAGCAGCATCTAG
AAAAGACTTTAAAAGATAAAGGATTTAGTAAACTAAACCATGATAATTGT
TGTAAGGATTGTGGTAAAGCTATTTCTTTAAAAGCTGAAAAATGTCAGGA
GTGCTCTTCACATAAACCAAAAGATATCTCTATAACTAAAGAAATAATCG
AGGTTACAGTAAGAGAGCTAGGCTGGTCAGGTGCAGGGAGAAAGTTAAGT
TATTCAGATAAGGGGTTGCGTAAAAGATACACTTCTTTAGGAGGCAATCC
TAAAGAACTTAAAAAGTTAAAGGTACTATAGTCTAACGGTTAGGATACTC
CCCTGTCACGGGAGAGGTAGGGTTTCGATTACCCTTAGTACCGCCAAACT
ATACATCCATAGCTCAATAGGTTAGAGCTACCGCCTCTTAAGCGGAGGGT
TCTAGGTTCAAGTCCTAGTGGGTGTACCAAATAAACATTCTAGCGTGGTT
GATGGGGAAACCAGTCTGCCGAGGGTTGAGATACGGTTCAATTCCGTAGA
AGTCAAATGGCCAGCTCGTAATTCCGCACCAGATGATAGCAGGTTCGAGT
CCTGCCTAGATTGACTTATTATGCGTTCGTAGTTAAAAGGTATAATTTTT
GGTTGCCAACCAGAAGTTGAGGGTTCGATTCCCTCTAGCCGCTCCAACTT
TAAGGAAACATTTATGCACGTTTTTGAGTTTCGTGATAAAAATAACAATA
AACGAGTTATTGTTATTGGAGAAACATACCTAGCATACGAACAAACTGAC
GGCTCTGTTATCTTGAATGATGAGAAAGCAAATTTTAGCTTTTATCCAGA
AGAACCTTATGAAGAGTTTCGTACTAAGTTTCTTTTACCAGACTGGCTAG
CAGTAGCCGAGCAACTAGAATCCGAAGATGGCTGATAACCTGAAACTAAA
GGTTGACAAACAAAAGAAACGTGTAGAGATTGAGCTTGGTGACGAACGCC
TAGCACTATCCTTCGAGTTTCTTCAGCAGTTGGCGATGACAGTAATGTCT
GATAAGTCTCCTGTATTTGAAAAAGAAATCCCGTTGAAATGACGGGTTTA
TTGCTCCTAAAGCATTGCTGGCGATGCAGTTGCCTTGTAAGCATCTGAAC
TGGGTTCGACTCCTGGTGGGAGCACCAAATTTAAAAATTCATTTGCCTTC
TCTCTTATTTCTTGTTATAATATTTATATAAATTAATGAGAGGGAAACCA
AATGAAACGTTATCTTTCTGTCGTGTTCCAAACTGGTGGTCAACGCTACA
CTTATGAATTTCCTGAGTCCTGGAAAATTAAAGAAGGTGATCAAGTTGTT
GTATTAACACCTCGTGAAGGCTTCAAAGTAGTAACGGTTAAACAAGTCTT
TCCAAAAGATCACGAACCATCTAAGTCTATTCAGTACAAGATGATTCACG
GTCTGGTACGAAAAGTACCTAGAACAGAAGTCGAAGTAGATAAAACTGGG
GAAGCTAAATACCAGTATACTTCTTACCTAGACGAGATGATGTAATGGAC
TTAACAGAATTTAAGGAAATACCAGAGTATCCAGATTATTTAATTTCTAG
AGATGGTAGAGTATATTCCAAAATAAGTAATAAATTACTTAGTATACGTA
CTAATACTACTGGGTATAAATATTTCGGCGTCGAAAATGGAACTAAAAAT
ATACTACTAAGCAGAGCATTAGCGAGAGTATATAAAGATCTACCCTCATT
AACCTCTGATTTAGAAGTAGATCACGATGATACAGATATATCTAATAATG
ATTTAGATAACCTGATAGTGAGGTCTAAACTGGATCATTATGAGAAAACT
TGTTTTGATAGGGGAATATCTCCGCCCAAACAAAGTTTTTGCAAAGTCTG
TGGAATAAGAATAGCGGGTAAGTCTACTTATTGTCTTAAACATTATAGCG
AGTCAAAAGTAAAAGATAATAGTGTATCTGCTGAACAAATTGAATATTGG
GTATCTAACTATTCCTGGGTCAGAGCAGCTAAAGAACTTGGTTATTCTGA
TAATGGCTTAAGAAAAAGATATAAAGCCTTAACAGGAAAAGATCCCAAAA
GTATTAAAAAGCCCGATTAGTTCAATGGTAGAACAGAGAGCCGATAACTC
TCAGACCTAGGATCGTAACCTAGATTGGGTACCAAATTATAGTTAGTTGG
CAGAGTGGTTATGCACCTCCTTCATACGGAGCGACTACAGTGGTTCAACT
CCACTACTAACTACCAAAGATAAGATCAGGCCTTTGTGCCAGATCTCTGT
GTTTATTAAACTGAATGGGACTATCAATCCACAAGCCGGACTACGAGCGA
TTATCGGGTATTCACTTAATAAACAGCCTGCCTCCCAGTTTTTATCTTGC
TTCTGGGTTAACAAAAAGCTGAGCCAAATTCTAACATCAGGGAGATCTAA
TGAAAGCATATCAAAGTCTTAAGTCTGGCGTAATTAACCTTGTTCATGAT
AACCAGATCATTCAGCTATATTCTAAAGATGGTGAACTTAAACAAAAGGT
TCTAGTTGAAGATCTAGAGGGTATCACACCTCATTTTGACCCTGAGGCCT
TCCGCATTGTAGATGTAGAAGTGGTTCCTCAAGTCGAGGGTGGTCAGCAC
CTAAATGTCAATGTGTTAAGCCGTGATCAGCTTTTGGATGCACAGAAACA
TCCTGAAAAATATCCTCAGTTGACCATCCGTGTCTCTGGCTATGCTGTTC
GATTTAACGCATTGACGCGTGAACAACAGAACGACGTTATTAGTCGTACA
TTTACTCAGGCGATATAATGGGGTTTGGATACGATTTCTCCCAGCTACGC
AAGGTAGTCGAGCAAACTCCATTTATCTCCCAAGTTTTAGGAGAAATGTG
TGGATCGAGCATTAAGACGCCATCACCGGCAACGTGTGAAAAACAATCGC
AAGAAGTACTGGACAGTCTTCCCACATGAAGAAAGCCCTAAGCGGTTAGG
CATTATCACTACCACTCCTTGCATCTGTTCTTGTTGGATGTGTGGTAATC
CTCATAAATACTATGGTAATAGTAAGTCAGGAATGAAAATTTCGGAGCTT
AGACAAATGCAAGACGAATTTGATGGTTTTGTAGGATGGGGCGAAGACAT
TTCAAATGAGGAATTTGATGGCTTCGTAGGTTTCGGTGAAGGTTAATTAA
TAATAAACCCCAGCTATTGAATAAGTAGTCTGGGGTTTTCTTGTATATAG
GATTTTCGAAATGAAAATTTTTAAAGTGAACTATAGCGGCCTGTGGTTAG
GTGGTACAGCTATTGTTATTGCGGAAACTGCGGAAGAAGCAATAGAACTG
GCTAGAAATCATAGAAGTTCTATATAATTCGAGAATGTGACAGTAGAAGA
ACTCCCTAGCAGTGGGGTAGTATACAACGACAACGGAGATTACTAATGTT
ATATTTTGAAGTTCGTCCACATTAAGTTAATTTAAGAGACTTAATGGAGG
TAATATGAGCCGTACTTATCGTAAACAATCTGGAAATCGTTACTGGCGTG
ATGGACATCGTTCCAAGTATAACTTTAACATGATCAATCCTCATCGTTAC
ATCAAAGGTAACTTCTGGCATATGGATGGTGAAGCTGTTCCTATGTCTTG
GGATGAAGTTGATGCAGAAATTCAGGAAGGCATCCTGAATAACGAAAAGA
AAGACGGTCACTGGTGGGATTCTATCAACCAGAGTGTTAAATGGCACTCT
AACAAGATGGTTCGACAGGGAAACCGCCGTGAGTTACATCGTGTAATGAA
AGATCCAGAAAATTACGACTACAATCGAGATCACGACCTTCGTAAGAAAG
GCATCTGGTGGATATATGATTGAGGATACTAGTGGAAACCTGGAAAGATA
TAACAGGTTTTGAGGGTAAATATCAGATAAGTAATAAAGGAAATGTTCTA
AGTTACTTATCTGGTAAAATTCTTAAACCTCAAGTGAATAGACAAGGTTA
CTTAATAGTAAATCTTTACTATGAGACAGGTAAGTGTAGAAAGTATAGGA
TACATAGGCTAGTTGCAGAGCATTATGTGTATAACCCAGATAACAAACCT
TTTGTTAACCACCTAGATGGCAATAAGTATAACAACGAGGAAAGTAACCT
AGAGTGGGTGACGGCAGAAGAAAATATGGAACATGCGTACAATACTGGGT
TAAGTGGCGCTGAGAAGAGAGCTAAAGGAGAACAACACGGAAGGTGTAAG
TTATCAGATGCAGATGTATACTGGATACGCGCCCATTATCAACCTAGAAG
TAAAGAATTCGGACAAGCGGCTTTAGCGGCTATGTTTGGTGTTAGTCAAC
CTACTATATCTAATATTATAAAAGAAAAGAGTAGATAACTTAAAAATTTA
CTTGCCGAAAGTCCTCTTTATTGATATAATATTTATATAAATTGATAAGG
AGCTTTGAAATGAAAACTCGCCTCGCCTAGACTGTGCTGTTCACGTACTT
GAGCATGATGTTGTTGGGACTTGTATGTCTTATCATGAAGTAGGTAAAAT
GATTGTTAAACGTGTTGCTGATGTTTGTAGTTTGAAAATCACCGAAGATG
AAGCAGACGAACTACTTGGACAGGCAATAGAGAAAACAGAAATTTTCTTG
TGCGATTCTTGTTCTTGGTGGTGTGAAGCTCACGAACATTCTTTCAATGA
TTATGATGTATGCCGTGACTGTAAAGAGGACGATGAAGATGAATAAGTTT
ATTATTGTTCTGGTGATTTCAGCAGTTAGTTTCGGTTCTCAGGCAACTAC
CAAAGTTTCTATGAAAAATGGTAATGTTAAAGTTCAACAGAATGGCATTA
CCACCGAATATGGTAAAGTACGTGATGTTAAAGAACGTAATGGCAAAGTA
GAAATATATACTAATAAAAACTTCTCTACTCCGGCTGTTACTGTTAGCAA
ACGTGGTGAAATCACTACTCAACGTACTAATAGTTCTGATTCTTTTACTT
GCCGTTATGACTGTGGCTTTGAAGGTGAAGATGAGTAATTTAGACCCTAG
AATTAAACTTGCAGTTGAAGAAATCCAAGATCAAATCGATGAGGACTTCA
CTGTTTGGTCAAGATTTGGTAATGGTGAAGGTTGTCAGCTTTATAGTATG
AAAATGGGTATCTCGATTGAACTTAGTATCAATCCCGAGGGCAACGTAGA
AGTCCAACCCATGTTCAGTGTCCCAGGCTTCTCTGGATTTGTTATGGGCA
TGAAACTATGCCTACCAAATAAACATCTTCACCGCGTTATCTGTCAGCTA
GAAACAATTAAACATTTCTTACCAGAAGGCAATATCAACGATTACTATCA
TGAAGTTGTGGCAGCGTACATGATGAAAGAACGCAAACGTCGGAGAGAAG
AATGTGAAAGAGCTAAATCTCAACAGTCTAGTACAGATTCCAGCAACTGA
TGCTGTATTAGAATATCTTAGAAAGGATCATGTTAAATTCTGGACTGATT
ATAGCTACGAGCATAACTCAGATTTAGCTACTGATTTTGCAAATAAACGA
ATAGCTGAGTATACAGATCCTAGAGTTAAAAATGGTATGATTACCTTACC
ACTTTGGGATGTAATGGAAAAGTTTGGTAAAGATTTGTGCCCAGGTTGTA
TACCATTGTTTGTTACTATTCTAATTGACGAAAAGGATCTTAAATGATTA
TCTCTCCATTTGCTTTGTGGTTTGTTATTGGTGCAGTTGTCGCGATTTAC
AGTCTGATTGATGATCTGTATATCTCTAAAAATAAAGATGTTATTCTTTA
TGTTATAAACAAATATCGTTCACCAGAATTAGCAGAATTTGACGATGAAA
AGATGTTCAAATTCATTATGTCAGGTATGCTTATTATGGACACCTTGTTC
GGGCCAGTAGCTACTTATTTCTTCTTTCGTAAAACTCGTAAGATGAAAAA
ATTCCGTGCTGAAATGCAGAGCAAGTAAAGAACTCGCGTAGGACCGAGTT
GCGTCACCTGCAACTGTTACGGATAAGGGAGTCGTGCCCCTTAGTGCGGT
AAGTGGTGAGTTGGTCGCTGACCTCAACTTTAACTGGAGATATCATGAGC
TTTATTTTATTCATTGTAGCAGCATGGTTTATTATTGGTTTAGGCTATGC
TATTGCAGTTATTCGTCATCTGGATGAATATTCTGCTGAATGGTTTATTA
AGTACCTACGTTTAGACGATCAAGAATACGAGTTCGACAGTGATGAGGAA
AGGCAGGCTGTCCAGTCAATGACTCCCAAAGAATGCTTGCTTTACATGCG
TGTAATTGGTTTCTTTGGACTGTTGCTAGCGGGGCCGCTAGGTCTTACTA
TTGCTCCCTACAAAGAAGTTGTTGACGACATTAAACTATGGAGAACCGCT
GGATCGCTACGTCGTGCTAGAGAATTAAGTAAACAAGAGTGATGATAATC
ACCTCCTAGCAAGAATAATAATGACAAAGCCCAGCCTGCAATTTTGCGAC
TGGGCTATTTTTGTAATAAAATTTCAGTTGCTCAGATGCCACAAGTATTA
TATAATATGTTTATAGATTGAGGCAAGAGGATTAAATATGAGAATTATTA
GTAAATGGGCAGATGTGTATGATTTGCAGAACAGTTTATTTGACGCAGAT
CGTGTTTGGGAGCGTAAAACTGAAGAGTTAACAATAAGAGCTCCAGATGA
TGGCAGTTATATGATCATGCAAGAACGTATGATTGCTCGTATTGAGGGAG
AGATTGGTTACTTTAAAATTTTGCCCTTCTTCCTAGCCGGAGAGGTTTAC
TGGTTATACCACATTGACGTGCTAGATACCCAAGTAAAAACCTTCAGTCT
GGACGAGGCGTTAGAAATTTTAGAGGAGAATGGATGGTCAACAGGGTTTT
CTTTGCTAGACATAAATAGAGGGAAGCCAAAAGAGTCTATCTTATCATGG
CAAGAAGAAGTTACCACGAAAGCTAAAGAAGCCTTATCTGAGCTAAGAGT
ACCGTTAGCAGTTCTAGATTCATTAGTTCCAAATGATAAAGATAACAATA
AATACTTCAAGGTTATAACTAATCCGCGTCTACACCTATCAGGTATTCCG
TGGCAGGAAATTGAAAGCAACCTATATCGATTACACCAGAGAATTGAACA
ATATATCTGGGGTGTGCTTGGAACAGGGGAACCAGATATGATTACTGTAT
CAGATAAAGACCGCCTAGTAGCACATGGATTTGATACGGTTACGTCATTC
AGGAATATGAAAAGATGATAAAAAACTTTATTAGTTCTATTTGGAATAAT
AAATGGTATATCCTGGGAGCTGGTTTGGCGATAGGCATCGGATTCGGTGC
TTATCACCTAGTAAATAAGGTGGAAACTTTAGCAGGAGATCTAGCAGTAG
CTACTAAAAAGATCTCCACTCTAGAAACTTCCTTAAACAAGGTGAAAGCT
GAGAGTGAACTTCGTGAGACTCGAATGAACCAGTATTTCATAATGAATAA
TATTTCGCAAGCAGATCTAGACAAAAAGATTAAGCAGTTAGATAAAGCTC
TTAGTCGTCAAGATGTTATCGCTGCAAAGCCTGGATTGGTAACATTAATT
GCTAAAAAGCAGAATAAAGAGTTCGAGGAAAGATTAGCATGTCTTTCTGG
TAGCTTGGAGTACTGTAGGGATGAGCGTAAAAATAAATAAAGAAATCTTT
AATAAAGATTTAGAAGCTCAAGGTAGGACAGTAAGATTAGTTGGGGAATA
TGAACATAATAAGACAAAGACACAATTTAAGTGTCTTATATGCTCTAATA
CATGGTTAACAGCCCCTACAAATGTCAGAAATAAAGGCAGAGGATGCCCA
AAATGTGCAGGCAATGAAAAGTTAACCAAAGACAGGATTAACTCACTCCT
CAGCCCTAGAAAAATCGTATTACTAAGTGAATATACTAATTCTACTTCTA
AGCTAAAGTTTTTATGTAATACATGTTCCCATCAGTGGGAGACAACCACT
AACCACGTTTTACACCATAGTGGGTGCCCAAACTGTGCCAAAACAGCTTG
GGATACACAAGGATTTTTATACATATTTGTTTCCGATAATGGCACAAAAA
TAGGTATAAGTAAGAATGTACAGAAAAGACTTCTAGAAGTTAAATCTTGT
AGCAATTTTAAAGACTTGAGGATACTATCTTATTATATTTGTGGCAATGG
TTCTAAAGAAGAAACAGCTAAGATTGAAGCTGACCTACATAGTGTTTATA
AAAATAAAAGATGCAGTTATGGGGGATTCAGTGGAAGCACAGAGTTTTTC
GATGTTTCTCCGGAAGAAGTAGAACAATACATAGAAACACATTATGAGGT
GCAAAAATGCACAAAGTAAAACTTGGAGTACTGCTTGCAGCCGCAATCAC
AATCACAGGCTGTGCAGAAGAAATAAAACCGGAGCCATCCCATGAGTTAA
AGCAAGCTCATGTAGATTGGCCTAAAGGACTTCAGCCGTGTAGTTTTGAT
TTCAAATTCGAAAAGAAATTAGCTACAAATGGTGAAGATGGCGTAGTAGT
TGTTGTACCTTACAAAGATTGGAATGCAAAAGCAAAATGCGAGGAAGCAG
TTTACTCTTACATTTCACGACTGACTGGTATGGTTTGCTTCTATCGTCAA
GATTTACAAGAAAAACGTTGCTTAGTTTACTATCCACCCATTACAAATAG
GAAAGATTAATGTCAGTATTAGTCGGTTTACATGGTGAGGCTGGTGCGGG
AAAAGATACCGTTGCAGAATTAATGATTGACTGGTGTAATGACACGTTCC
CAACGTGTTTATCCCGTCGTTACAGTTTTGCTAAACCCGTTTACGAACTT
GCATCCGTAATCCTCGGGGTAACTCCAGAGTTTCTGGGAGAGCGCAGGGG
AAAAGAGATTGACCAATGGTTTACGGTCACACAATCTCAATTGGAGCGAG
CTAGAGACGTATGGTTTAAGTATGGTATTGATAAATTTGAGGACTTCTCG
TACGTTTGGCCGATTTTTGAAGGAAAATACCTTGATCCTCAGCAGTTAAT
TGGGCAAGCTGATGATGCGCTGTATAGCGTGTTTATCTCCCCAAGAAAAA
TGCTACAGCTTGTAGGTACTGAGTTGGGAAGGCAGCTGGTGCATGAACGT
ATTTGGCTCATAATTCTGGAGCAATCCATCGATAAAGACGACCCAGACGT
CGCAATCGTTACCGATGTGCGTTTTCCCAATGAGGGAGAGCTAATTATGG
AAACCAATACTCTAGATATGGATTCCATACTTATTAAGGTTGAATCTGGT
ATTACTAATAAGTATCGCATCGAGACAGATCATCCGTCTGAAAGCGGTAT
TCCTGAAAAATACATTTCTCATAAATTTGAGAATACCTTCAACGGACTTG
ATGCACTTCGTACCGATGTGTACCACTTCTGTGACTTAGAGCTAGAACCA
CTAGTTGGATAATTAAGGATCACTATGACTAAGAAGAAAGAAGAAAAGAC
TAACCTGTTTCACACTGTTCGCCAATCTAATGAGTATACCTTTTTCTTTG
ACGAAGAGTTAGGCTCACCGGATGAGTATCGTGATCTATCAATGATACTG
ATGCAGGCTGGTGAAGATGATGAAATTAATCTGATGATTAATGGGCCTGG
TGGTTATGTTGATACTGCTGCACAGCTATCTAACCTAATCGCTAACTGTC
GTGGAACGGTTATTGGACACCTGCTCGGTCCTAGTGCTTCTGCTTACTGC
ACAATCTTCCTATCTTGCCACGGTTGGGTTGTACATCCACATGCTACGCT
TATGGGACATACGTTCTCTGGCGGATTCTGTGAGAAAGGTCAAGAAATCA
AGAAAGCATATGAATCCTACAACCAGTTTGTAGAAGATATGATGCTAGAT
ATTTACTACCCGTTCTTCAGTATAGAAGAAATTGAGGCAATGGTAAAAGA
GAATAAAAATATCTATCTCAATAGCAAAGAAATTAATAAGCGTATTGAAA
CTTTGGCAGACCATAGAGAAGAAATGTTAAAAAATTCCCAGAAACCTCAC
CCTGAGGAGCATGGTGAGGTTTAAGTGCCCAAAGCCAGAGTTTAACGACT
CTGGCTTTTCTTTTACCTAAAATTCTTCTTGACAACGATAAAAAATTGTG
CTCCAGAAGTGATCTTTAAAAATACATTGTAATCTATCTCTAGAATTAGT
ATAATATTATTAGTTAGAGGAGGTTACAAGTGGAAAAGTTTCTACAACTA
TTAACGGTACTGCTTCAAGAAGCGAAAGATCCAGCCTCGCTTTTAAAACG
TCTGCTAACTATCTTAGTTGCTGTCATTATTTTCTTGTTTGTAAGTAACA
CTAGCGAGGTGATGTCATTTTTAAAGACTTTCTCCACGTCTGCAGTTTTA
CAGGATGTTCAAACCCAAAGGATAGATAACTTTCCTAATATAGCACGAGA
GAAGAGTATGGTTCTTTTTTCACAGACGGGTGCGGATGCTGTTTTTGTAG
TCAAGTATAAACCTGATGCTATCAATGATTATTCTAACATTATTGCATGG
GAAAGCAATGCGCAATTGGATAGGGCTGACTTGGCCGATAAAGCAGTAAA
CAAGACGTCTGATATGTATAGGCGTCACCTAGAAGGTTTTAACTACGTTT
CGGATACTAGTATAAAAGTAAATAAATATATGGGGTTAAATATACCTCCG
TTTAAGAATATTACATTTAACTACGTTTATACATGCCCGTATTTCAACCT
GAGTAACATCTATGCTGGATACATAGGTATTGCCTGGAAGGATAAACCCG
TAGATACAGCCGACTCGGATCAATTTTATGAATACTTAACAAAGCTTTGT
TCACCACAACAAAGATCACTAGGTAGAGCATTATGAGTTTTAAATTTGGT
AAGAATAGCGAAAAGCAATTAGCTACTGTTAAGCCTGAGCTACAAAAAGT
AGCTCGTAGGGCTCTAGAAATCTCCCCATACGACTTTACAATCGTACAAG
GTATTCGTACAGTAACACAAAGTGCCCAAAATATTGCTAATGGTACTTCA
TTCTTGAAAGACCCTAGCAAAAGTAAGCATGTAACTGGAGATGCTATAGA
TTTTGCACCATATATTAATGGTAAGATTGATTGGAAAGATCTGGAAGCAT
TTTGGGCTGTTAAGAAGGCTTTTGAACAAGCCGGTAAGGAACTTGGTATC
AAACTTCGTTTTGGTGCCGACTGGAATAGTTCTGGTGATTATCATGATGA
GATCGATCGTGGTACTTACGACGGTGGTCACGTAGAATTAGTCTGATAAT
AAATCAAGGCGGGGTAATTCCCGCCTTTTAAAGCAAAAGGGGGCTTTAAA
AACTTAATGATAGGAGAAAGCCATGTTTGCAGAACTATTCACCATGATAT
TACTAGGAATATGGAAAATAAGCCTAGTAGTTTTCATCTTAATGATAATT
CTCACTGTTGTCGCACTAGTTACCCAAAATGATACATTAAAGAAAGTCGT
TCATGGGCTAGAGTATATAATTATGGGCACATTCGGCGTTTGCAAATGCA
ACTGCCAGAGGAATACGAAATATTGTTGGCTTTGGATGGAGTTAGAGAAC
TGCATCACAGTAGCCCTGGCTGTATCATTCGGTATGATTCTTATGGCCCT
TACTCTAGCATTGATACCACTAATGTTAGCTGGGGGAGTCACGGCTTATT
TCACCCTTTTCTCCCCTATACTTATGTATTCAATATATCCAATAACTATG
TACTTAGTTAGGAAGAGATTCCCATATCAAGCACATTAATATAAAAAAGT
AATTGACTTTCAGCTGAAATTTTTATATAATATTTATATAAATTGAATCA
GAGGAGTTTCACAAATGTCAGATCGTTACTATACTCAGATGGCTAACCAT
TACAATATGGCTCCGTATGAATTGAACATCGCATTACGTGACCTCGATTC
ACCAGAGCGTGCAAAACTTGAGAAAAAGGCGGGAATTCGTATGTCTAGCA
AGGGCAAGAAACTTACTCGTATTGACTTAAATACCATGCTAATGGAAGAG
CTTGGCGTGAATATTGAGGGACAAAAGTTGCCTCTCAACGTTTTGGAAAC
CATGCTGGATAAAGTTAAAAACAAATCTTATAAGAAGGTGACAGTTCCAG
AGGGTCGATTGAAAGCCCCTTATCAAGAAGCACTGACTGAGTGTCTTGGT
GTTACTCTGGATCTGAGCACTGCAACTGTAAAAGTAATGAAGGCATTTTT
GGAGGCCATTAATAAATGAGTAAATTAGTATATCTGTTAAAAGGATCAAC
CTGTGCACCTTGTAAAATGTTCGAACCTGTGTTCGACAAGGTAGTAGAGG
ATTACAGTCTGGAAGTGCATAAAGAAGTAGATAACTCTGAGCTGATGCAA
AAATTCGGTGTTAGACAAGTTCCTGTGGTAGTTCTAGCAGATCGTTTACC
AAATGGTCGCATTGAGGCTAATCACATTATGATTGGTCGTGATCTTCGCA
AAGAAACGATGCACTCAGCAATTAAAAACTTCCTGGAAGATAATCCAGAA
GATTAAGCAACTAACCCAGATCTTAGCTAATCTGGGTTTTTCTTTATTTG
CCAAACGCTTAAAATTTTGATATAATATTTATATAAATTTGAGAGAGGAA
CTGGATAATGAAAAAATTTAACCTGCACGAAGTATTAGTAGTACCAGATG
ATGTGAATCTCTTCTTTGTTGGGGATATTCACGGTTGTAATGATATGTTA
GATGATGCTCTGAAATTAGCTGGCTACAACGCAAAGAAAGACTATGTTGT
TGCTGTAGGTGATCTAGTAGACCGTGGCTCACAGAACTTACAGGTTCTAG
CACGATTTCTGTACAATCCACGCTTCCGTAGTGTCCGTGGCAACCATGAC
CAGTTTATGATTGGTGGTGACTATGCTAACTGGATGTACAATGGTGGTAT
GTGGGCGATGAACGAACTAGATACTGACACTATTAAGTGCATTGCAGAAG
ATATGGCAGCTAAGATGCCACTATTCATGACTGTGCTACATCGTGGCAAA
GCATACGGAGTAGTCCATGCGGGTATACCATTCCAGTACAAAGAAACTGG
TAATGAAGTAGTTATCCCGAACTGGAATGATATTATTGCCAACATTACGG
CAGCAGAAGATCATCCACATGATGACCCTATCTATTATATAGAGCCATAT
CTGTGGGATCGTGATGTAATCCAGGAAATTGGATTCATCCTAGCGCGTAA
TGGAGCTACCCATGAGTACTTCAAACGTTATGCTAGCTTTAAAGATGAAC
TGACTGTGGAAGTGCCAGAAGTTGAAAGTGTAGATTTCGTATTCCATGGC
CACACTGGTGTTCCTTACCCAATTCTGTACAAGAACCGTGTTTATCTCGA
TACTGGCGGTGTTTTCAACGGGCAGTTGACGGTTGCGCAAGTTAATGATG
AAGCCGGTAAGATCATGACATTTACCACAGATAAAAATGATAGCTGTGGT
GTGCAGAGGATTCTATAATGGAACGTGATTTTGATAGATATGTATGTGTA
AAGAACTCCCACGCTAAAGAAGCTCTCACCAAAGAAGAGCACAAAGAGCT
TTATAGACTAGCTATGAAGGTTGCTGCTTGGCGTAAACAAGTAGGAAAAA
CCCCATTTGAGTGTGTAGTAGTAGAGCATGATTGGCCTGAGTATGAAGAA
GTATGGAAGATGATTGAGAATCGTGTTGAATTTGAACAAGCACGATAGGA
AGAGCTTGATAAAGGATACCAAGAAGCGAAAGAGCATCATGAGGTTTATG
ATGAAATATTCAAACTTCGTGGTATCAGTAGCCACTATCAAGGGTGGAAC
AAATATGCAGAGGAAGTTCTATAACGAAAGTTATATTCTGGTTGTATCTA
AAATTGATGCTGGAGATTTAGCGATGGGAGTTCATAATGTTTGATTTTGA
TGGTATGGCTCGTGAGATATTTATAGCAATAGGGATAGTAGTTCTTATCT
CTTTCTTTACGGGCCTAGGCTTAGGCCTTTTATTTTAAAACTTCATTTGC
TAAAATGCTCAGTTTTCTGTATAATTACTTTATAAATTGATGAGAGGGAA
ACAAAATGAACAAAGTTGATAAAGCTCTAGTTTTCGCAGCAGCAGATAAG
TTTGAACAAGTTAAGGCAACTTTCCGAACCTTGTTCCAGTCTTACGTTCA
GGATAAGTCTAATCCCATCTCTGAACGTTTGATGGTCTGGGAATGTCATG
CTTGCAATGCCCTATTAATTGCGGATTATCGTAGCGATATAGATAAAGAT
CTGTGTGAAATTCTTATCCACGAGGAAGCAGAACGTTATCAACTAATCTC
TTTCCAAGATTTGGCAGAGCACATCATCACTGATGATCTTTGGGATAAAT
ACTATGGGGATCCTGAAGATGAAGGAATGACTCCAGAAGCCTGTATTGAG
CTGATCTGCAAAGATCATCCTGAAATTGCAGAGAAATTTGAAAAAGTTTT
TGCTTCTGAGTTCTCCGGCGTTGTTAACGATTGGTAAGTAATTAAAAAAT
TCAGTTGCTTTAAGCCTTAAAATTCTGTATAATAAGTTCATAAATTAATG
AGAGAGGAAATTCTAATGGAAAACATGACTAAAGACTTCGACGCCTCTAA
CCTTACTAAGACTGAGATGGCCAATGTATTAGCAATTCTCCTCGATATGC
AAGGATTTGAGGGGCAACTGATGAAAATGTCTATTCCGGCGATGAAGAAG
ATGTACGATTCCCTTAACAAGAACGCTATGGCCTTTAACTTAGCAAAACA
AGAGGCACGCTTTGCCAAGGAGCACCAAGCAGTGGCAGAACGTCGAGCGG
CTAGTTTTGAGCGTGAAGTTAAGCAATTAAAGAAAAAATGCTAACACAAG
AAAGATTAAAAGAGCTATTTGAATACCGCCCGGAAACGGGCGAGTTTATT
AGAAAAGTGAGCAGGGGCCGAGCTAAAGCAGGCTCTGTAGCTGGAACATC
AGATAAAGATGGGTATATTATCATAGGTATCGATAGGGAAAGGTATAAAG
CTCACAGACTGGCCTTTTTGTACATGGAGGGTAAAATTCCCGAAGAAGTT
GACCATAAAAATAGGATTACATGGGATAATAGGTGGGATAACCTGAGAGA
CGTCACTTCTAGTGAAAATAACAAGAATAGAACTAGCTACAGTAATTCAG
GGTATTTAGGGATCTCTTGGCATAAAGCTGCCCAAAAATGGCAAGTACAA
AATAAAGATATTAATAAAAAACCTGTGTATGGTGGACTCTTTGACTACTT
AGATTTAGAATTAGCGATTAAAAGAGCTAATGAGCTTCGGTTAGAGTTAC
ATGGAGCTAGTGCTATTATAGAAACTTTTGATCCTACAAAACCCTTACCT
ACTCTAGAGGAATTAAATAAATGATTATCGAATTATTAATTGGAGCATTA
ACAATTTCTGTACTAGCAAATATAGCAGCCTTTTTATGTTTTCTATCACA
AAGAGAAACAATACAGAACCTGGTATCAACTAATAGTGGACTCCATTGCC
GCTTAATAGAACAGGAAGAAGATATCGAATTAGCCCAAAGACGTTCAGAT
CTTCTTAAAGAAAAGCTAAATAATGTTGAAGCTCTTGTTGGTAATACTAA
ACTTCCTATTAAAGTCCTGCGCGCTCAGGTAATCACGGAGATTAAGAAAT
GATGTTAATTATCTTAGCTTTTTATCTGGTTATTGTTGGTATTCTGGTTA
CTAAGTATCATACCTGGACTCCGAAGAACGTTGGTAAAGTAGCACTGTTT
ATTCTGCCAGTTCCTATCATCATCGTTGCAATGCTGTTCACAATGTTGGC
CGGTAAAGTGACAAAAACTGACGTTAAACGCATTGTAGACGAACTACAGC
AATCTTCTGACATGATCGAGGATATTCTGAAAGATGAAGCTTAATTTTAG
TGAATTAACCCTGCTGGACGAGTTTCTAGGTTTTGTTACTGAACGTGGGT
TTATTAATGTAGATCCTCAGACACTAGAAGTCTTGCAATCCATCCAGAAT
AAAACTAAAACAGATCTGGAAGACTTATGGCGACCACTTTCTGAGCTAAC
TCCTCTTAATATGAAAGTGATTGTTAAAAATATTGAAACTGGTGAAGAAC
GTGAGATGGTTCGTAAAGAACTGGCTAATAGTTATTCTCCAGAGTCCCTA
GTGATGCATCATGACGATGAACCAGAAACACTTTGGACAGCCCATTATAT
TTGGCGTCTGCCTTGATTGATTTAACAACTGTTACGGCAATCCTAATCTT
CGGTTTAGTGGTTGCCGTTTTCATAATCGTTGAGCAGGCCAAAGTAATAC
GGAGACTTAAAAACAGATGATTAATTTTTATAACCCTAACTTGCAGAAAG
CAACGTGGGATTACTTTATAATTCTACCAGCTTTTATGTTAAGTTGTGCA
ATCATTAACATTATGTATCAAGAAGCTGGTTGGACAGTCCAAGATTTCCA
CATTTCACAAGTTCTTCCTTTCATGTATGAAGGCGTTATCGCAGCAATAA
ATGGGGTTCGTAAATGACAGCACTGCAAAGATTACAGAATTACTGGTTTG
ATGGCCAATTTAATGATTTATTCATCCAGTTGTTTGTCGAAACGAACGGA
CATTTTAATTACCGCTTCTTTAATACTTTCCATGAAACGAAGTTCTCGCA
TACAGAGATTAACGCAGCGATTCAAGATCTCACCGGGTCTAAGGTAATTC
CTTATCGTGATGTAGATTTTGCACCTGACTGTTTTGGTTTTGAGCTGTTC
AAGAAAGCGTATAAGTTCGGTAAGTTTGAAAATGCACGACATTGGGTTCA
TGACTTCTGGTATAATACCGATATCGTCCCTAGCCGTGTACTGATCCTCA
ACTGGATTGCTAAACAACATCCGCCGAAGGCACAATCGGCATTCCTTCCA
ACTGATACAGGAAATCTTTACCATGACACAAAAGAAAAATCCAGTGCTAG
AGCAGATGAAGCAGTTGGAGAAGCAGATTGAGGAAGGAAGCGTTGATGGA
CAGTCAATTGTCAATCATGCTTTCGATCTTACAGTAGGATGTGCTAATCC
GCTGGTGGCAGGCGAAACAGCAGATATTCTTGGGCTTTTAATGGCAGTTG
GCCAGTTAATCGAGATTACCCAAGAAGAGCTAGACAATGATGAAAAAGTA
ACTGTTCATGATGTTCTCGGTGCTCTAGATCTGATTGTTAATGCTTATGC
CTATAAACGCCGCCATTCAATTGATGAATATCTAGTTTCTCGTGAGATTA
CCGAATCTCTTCTGGAAACTGCTGATATGGCCTTAAACGGCAAGCAACTT
CACTAATCCTAGAGGCCAGGACTTAATTGTTCTGGCCTTTCGTGTATACA
GAAATATAATATGAAATCACTAGATAATTACTTAAAGGCTAAATACAGTC
CTACAGAAGATCAATATGCTGTAACCTGTGAAATAAGCAAAAATAAAACA
GTACGATTAGCTCAAAAAGGTGGAGGAACATCCCCAAATATTATTTGGCT
ATCTGAAGAACAAGCAAAAGACTTATACTGTAAACTAAATAAGTTATTTA
ATAAGTAACATGCGTGATAAAATAAATGAATTACTTTATGAGGAAGCTCT
AGCATTCCCATATAATAAGTTCACAAAGTCTGACGGATCTATTAATAGAA
CTAAGATCAGACAACTACATCCAGACTTTCAACAAGAAGCACTAAATCTT
ATTTTTATTAAGAGAGCTGTAGAAGCACATGGTAAGTTCTTTGGGTATGA
GAGAGTTAAGTATAGAACTATGCAACAGCAAGTTGAGATCTATTGTCCAG
ATCATGATGGTTACTTCTTGCAAACTGCACGGTCTCACTTAGAAGGACAT
GGTTGCCGATTATGTGCTCATAAAGTTGTGACACGCTTAACAGAATATGG
AGTGTACACCGTACCAGCACCTTTCCACAAATTTGTAGTTGACGGTGAGC
ACATAATTTGGTATGATAAAGATCAAAAGTTAAAACAGGAGTTAAAGAAA
GATGGAGTACGTAGTCTGGTCAAACCCCTTAGCTCTACTCTCCCACAAAC
TATTCAATACGACGTGGGGGAGGCATGAGATAACTGTTAATGAGAATCCA
CTTAATCATCAGCATCCTTTAGTCCCAACTCTCTATAAGATTATTATAAA
TGATACAGAATACCTAGTAGATGATTTCGGTAAAGAGTTTGTACAAGAAG
CCATAGACAACAATAACATTTCTATGGGCGAATTAATTAATAGAGCATCT
AATTTTGATAAGAGTTGGATGCTAATCTGGGGTTAATATGGAAACATTAC
TTCTTGTATTACTAGGCGGCTCACTCTTAACCATCTTAGGCTTGATAATT
GTATGCAGTCGCCTCAATGTTAAGAATCTAGAATTAAATAGTGAGAATGA
GATTCTTAACCGAGAAATTAAACAACATAATATCGCAGCTCGTAAGCTGT
TAGATAAACTGGAGAATAGATAATGTTTACACAACAAACCATTAAAGTAG
TTGCAGACCACGAACTCGACACATGGGATTACAGCTTTAAAGATCTGACT
GCTACAGTACAGTTTAAATCTATGCAACTGTCGTTTTTGCACACTGATCT
TCAAGGTTGTAAAGAGTTTCAGGCTAAGCTCATGAATGCTCGTAAGATTT
TTGGCACAGCTCGCATCCCGGCTGATAATCTGATTAATGCACTGATCGAT
GCAGGATACAAACTCGTGAAGACTGAGGTGAACCGCCCGAGTACTCCAGT
AACTATTCGAGATCCGTGGCAGTCAGGGCCAATCGCAATGCTGAATAACT
CCGATAAAAGATTAATGTCGGATATGCACAATGTTCCTTGTGGTGGCGTG
GTAAGCAATACGCAATCATATAAGTTTGGGGAAGATTGCAGTCCTTCCGT
ACAACTGAAACATACTCAAGAAGCTCTTGAATCTGATATGCGAAGCGTAG
CACCAGCGGATGCTGGAGTTTCTAGGAACTCATACACCATTCATCTGAGT
ACACCATCTAATAGAAATGAGAGCTTTGCTGATGCAGTTATGGAAGCTCT
TGTTGATCTGACTAATAGTAAGGGTTTTAATTAATGGAACTAGTTACTGA
ATTTACTATAGGCCACTGCAAGGTGGCTTTTCTCAATGAAAAGTCTTTTA
ATAACGAAGAAACTATTGGGATCTTTGAAATTAAGGAGGATGAATATGAA
CGTGTGGAAAGGCTAGCGTATTTATTCTTTGCTGATGGTCATTTAATGAA
TGATCTCAAAGAGCTAGTATTTAGGTTGCCAAAAGATATACCTTTCACAG
CTAGAAACATGTCTCATATTGTTGCTCAACTAAATCTAATATGGATTAAA
TTAGATCCCGCTATAGATAGAGTCATAACATTAAAAGAAAGACCAGTTAA
AAAATTTACAGGTGATCAAGCCTGTGATATCTAGTAATAAAAGCACGAGC
CTCTACGGAGGCTCTAAAATAAAAAGAAGGTCACAATGACCTTAAAAACG
AGAGATAAATAATGTATAACTTTAAAGATAAACTAAGACAAAATGCTGGT
AAAGGAAAAGCTAAAGAGAACAATAATATTCCTAATGCTAAAATATTACC
TTTCCCTGAACTAACCCAAGAAGAAAAAGATAAACTAGCATTTATGTTCG
ATGCACTTCTAGGACTGAATGGACGTTTATACTCTACGCTCTCGTTAAAT
GAGAAACGTTTAGTAGAGTTCTTTGGGAAACGTTATCAAGTTACATCTAA
GGGTAACGCTCTTAAAGAAGGAGAAAAACCTTACACAGTTATTAAGATTA
GCGCATATGCACATCGTTTCTTAATTCGTGCGCTAGAGACAGAATATTTT
ACGCTACCTTCATTTAGTGCATTCCACATCTTTGAAGATGAACGAATGAA
TATTGATGATTTATATGGAGATCGTTATCAATATTCTGGAAGCCCGTTCC
ATGATGCCTTAAGAAGCTATCCAAATTGTTACCTTCCAATTAGAGTATCA
CAAGGTAAAGCAAGTGTCTTTGCAGTGTACTCAGGGTCTAAAGCATCGGA
TCTAGAAACTTATATTTATAAAGAACGTAGATCTGCTATTCCAGAAGAAG
CACGTTATGAAAATCCAATTCTACCAACTAAAGAAGTCAAGGAAACCAAA
ACTTCTACTACTCAAACAGAATCTCCTTATCTGAAGTTTGAGAAACAAGT
TGGATGGGTTCTAGAAATGGGTATAGCTTCACCGCTTGCTGCAGCATTTA
TCAATAGGTATCTAGAAATTCCTGACGAATTCCACACGCGTTATAACACG
AATATTCAGATTACAGATGAATTAATAGCTATTGCAAAAGATACACCTAC
TGACACTGAGGCGTATCAAAAAGCATACCAAGAGTTACTGTAAGATCCTG
CATGTCTCGGTGCACAATACCTGTACCGAGACTCAAATACAAACTCTCGT
TGACAGATAACTAAATGTATGTTATCATAACTCTATGAGTTAATAAAATT
AACCATTTAGAGTTGCCACACAGAAGGTGTGGTGGTTCAGGAATCTTAAA
TTACTGACTTGTAGCGTAGGTTACGGAGCGACAGGACAAGTCAACAGGTA
ATTTAATAAAGATTACTAGAAACATCACGAGACCTTCTGGCGGGGGCAAA
GCTCTATATGAGAACCATGGGGGGATCTTATACTTATATAAAAACTAATA
CTGTTGAATAGATAAATTAACGTTCAAGATGATACACTCGGTTGCCGCTC
ATCTGCTAGGATGGCACAACACTTTCTAGTAGACTCCTAAGTTTCTAGGA
ATAGTTAAGCACTAACTCTAGAGTTTACACTAAACTTTAAATCTGTTTCT
CACGCATTCTAGGGCAGTTTCTCTCCAACGTTACATATCCTAGGGCGGTT
TCCTATACAGGGCGGTTATAGGGAGGGCGGTTATTTCTAGAAGACATTTT
TCCAAAACACATTTCTGGAAATTGCTATCGGATTTGCACATTATGTTTCT
AGAAATTTATGGTCGGATTTGCACATTGATAGGAGTCTCCAAAGTTTTTA
GGAACACTGAAAATAGCAGCATTATTTCGGGCCGAAGGCCCATATTTGCC
TGAGTTTTTAGAGCCACAGGAATTTTCACTTGTCAAGCTATTTTGCCCCA
TTTTGCTAATAAAATTTCGCTTTATCTCCCCTAATCTCAATTCTAGCCAA
AACATCCCGCATTATCCCCAAAAACGCAGCAAACCGGTGCTGAAGCACCA
CCACAGCTGCCCACTCCAGTTTCTACCCTTATTTTCTCTCACTCTCTCAA
CTTCTCCCACAAACCCACACAATCACACACCCTCCAATCGAAGTCACAAA
AATCTTGTCGGTTTTGCACACCTTAACACTTGTCGGATTTGTACATACTC
TAGTAAATCCAGCTGGATTGCATCGCAGTTGCGGATTGCTGGAGTTTTTA
GGAAAATTCATTGTCGGATTCGCACACTATAAAAATATTTGCCATCGGAT
TTGCACACTACCAAAAATTGTCGGATTCGCACATACACGCTGGCACGTAA
TCCATGGGGGCAAATGTCGGATTTGCACAAAAGCGCAGGGCAATTGCCCT
GCCTGCCGAAATGCGAATGATAATGAGATTGATTCTCATTTAAAAAGTGA
AATGCGAATGAGATTGATTCTCATTTAAAAAGTGAAATGCGAATGAGAAT
GATTCGCATTTAAGAAGGGAAGTGAGAAATATTCAAGAAGTGAAATAATT
CTCATTTAAGAAGTGGAATGATTATCGGTTAGACAGTGAAATGAGAATGA
TTCGCATTTAGAAAGCGAAGTGAGAAACACTGCTATTTAAGTTATCCACA
GGTTTATTAACAGCACGATTTGACTTGACAAAATCCTAGCGATTTTGAGG
CGTTTTCAACAGACTTATCAACAGGTTATTCTACTGTATAAATATACAGT
ATTCCTATGTAGCGAATAATTCTAATATAGGCCTAAAACGTCCTGAATCG
CATTCTAAGCGATTTAATTTTGGAGGAGGTACTCTAAAAGGGAAATTTGT
TTGCAGGCAGAAAAGGGGGGCCGATAGTTGCGCCCCTTGATTATTAGTGG
TAGATATATTGTTGCCAGTAGCGGCGGATATTGTCGCCACCGTGGAGATC
ATTAGCAGGCTTAATATTGCCTATAAAAATATATAGTTTCATAGTGCCAT
TGCTCCTAGAATGAGAATGATTATTATTAACATTGTGAAGCCGTTCCCAA
ATCGTAAACGCTGGGAATGTTTCCCAGCGGTATTATTAGATTTATGGGAT
TGCGTTTTACGCCACCAGCTATTCATTGCGCTACCTTTCGAAACGCCATT
TCAATACTATCAGCAGTGGATTGAATATACGCGCCTTTCATAATCAGGCG
CTCCGTACATACTTTGCGGAAAATGTCAATAAATTCATTTTCATTTTCCG
CTATTAACGCTTCCCCCATAACCTGAACGTCACAAGACCCAAAAGTTAAA
AATTGAAACGCTAATTCACGGGCGACAACGGCAGAAATTTTATAATGTGC
TTTGCCCTCATAGATATTAACCACGCCTTTATAAACTGGTGAAAGCTGAT
TTAAATAGTTTGCTAATAATGCCGGACGGCAATTAATTACAAATCGGTTG
CCCTCGTAAATTACCATTTTATAACACTCCCCGAAACGCAGCGTAAAAGG
TGGCAAAGTGTTTAACCGTTTCGGCTACCAAATTGCCACGCTTGTCAAAT
TTCTTTTCTGTAACACGGAAAGCGTTTTTGTTGCGTGCTACATATTCAAT
TTTACAGTCTGGACGCTCGAACGTGTTAACATCCACCAGCTTGAAACCTT
TGGAACGAGCAAGAGAAACATTGCGGATCATTTTTCTTCTCCTTTATTCA
TGCAGCCCAGCAAATAAGAAAATACAGCGATACCCGCGCCAATAATAACC
ACGTGAACGCCGAAAGCTATTGCAAACAGTGATAAAATAGCGCCCAAGAT
ACCTGCTAGAACTGATCGAAAAATAACCATTTTATTAGCTCCTAGAAATT
AGGGGCGAAAGTAACGCCCCTTTAATAATTACATTAAAACAATTTTTACC
GCTTGCTTTTTGGTGCAGTGGTTAGCTTTCAATTCATCCAACAAAAAGCC
CGCCGTTTGCTGGTCAATTTTATCATTGTCGTAAAGTTCCTGAATGGTGA
TATAAGTTTTACCAATCCCAAATTCAGAAACCATAACGCTGATAATAGCG
GGAACGGATACCCATTCCATACCATTAAAAATTGCAGAAGATGATGAATG
TACCATTTTAACGCCTCCTAGAAATCAGGGAAAATTTTTGATCCACCGTT
TTGGTGTAAAGGCATTATAACAAAAAAGGTCGCCAACATAGGCGACCTTT
ACAAAACTTTACATTAGACTAATTATTACTCGCTTTCAGCATTTTGGGTA
AAGGTAGAAATGTCAATACCTTTTACCATTTCGTCGATCATTTCCGCAAT
ATTGAAACTCTGTACCATTTCTAGCTCCCTGTAAGCGTACACAAGGCTTT
ATTATAATAAGGGCAGCAGTGAGAAAACGCCGTGTAGCGTGTTCTAGACC
TCTTAAATTTGATTGCGGTTGTTACTGCTACCATTCTACCCTGTATATTT
ATACAGTAGGATAACCTGTACACAAGTCTGTGGATAAGTGCTTAAAACGC
CGCTTATCGTGTCAAGTCAAAACGTGCTGTGGATACCTTTGTGAATAACC
TAAATGATAGTGGTTCTCACTAACTAATTTATACAGTTATTATATAACAA
AATATAGTTAGTTGGCTAATAGGATTTTAAAGTGATTATGAGTCTGCTAA
TTAAACCTGAAAAACTCATTAGCTAGTCTGCTATTAATTTTGTTATAATA
TAAATGAAAATAAATTAATTACATAGGGAAACAATTGCATGGGTAAATAT
AAGGAAATGGATTATGAGTTATTTAATCATTACTTTTATTATGATGAAAC
AGCGTTATCATTTTTACGTTGGCGGGAAGATCACGCCGTCGCAGGTGGTT
TAAATGGTAATTATTGGCAGGTTGAACTATTAGACATGGGACAATTCAAG
ATTCATAGAATTATCTTTTGTATAATGAATGGTGGTATTGATAGCGACCT
AATGATTGATCATATTGATCGTAACCCGCGTAATAATAACATCTGGAATC
TTCGCGCTGTAAATAGTTCGCAGAATAACTATAATAAGACTCCTAGTGAG
TATGAAAACTATAAGCGTGCTAATGGTTTACCTAGAAATATTTATAAAAG
TAAAAGTATGCCTCCTGATAGTTTCGGGCGTGACTATTTGACTGCTCAAA
TTAAGAATCCTATTAATAACAAGCGTATTAGTAAGTCTGGTTATGATTTA
CCTACGTTATTATTATGGCTTGAAACTAAAAAGGCTGAATTTGGAATTGT
CAATTAATTAATTTGATAAATTAAGTCGTTTGGTCTTGATTTTTAAAAGT
CAAGACCTTTTCTAACTTTATTTCATTTTTGCTTTTGTTAAATATTTGTT
AAGTCCAATTTAAGGCGTCTAGATCACTTTCTACGGCGTTCTAATTTCTA
GCCATCCCATCATAAGGGGAGGTGTCCGAAAACTTCACCACGAGGATTTT
AGATTTTGTCAAGTAGGCAAGAGCAGAAATAAATGAAAAAATTACTTGCT
AAACTGCTTATTTGTGTGTTATTCGCGCGCCCGTTTCATTTAATTTAGTG
CGCCGCGGGACGTGGTGCGGTGGCGTTTGTCTTTACGTTTCTTTACAAAA
ATAAGGTTGCGCCCTTCTCGGTATTCTCTTATTATTTATCACGTAGGGCA
GCAATGACGAACTACACGGCGGGGATAACAGCGATTGACAGTCTGTTTGA
CCTTTCAAAACCCTGCCATGCTCTTTAAAAACTAGGGAACATCTTAAAGC
CTATCGGTGGCAAACTTATACATTATAAGGGACCGACGATATGAAACAAA
CGCTTTTGATCACTGGCAAGCCTATCAAGTCACTTGATAGCAGAACAAAA
AATTTGTTGACAGTAGCGCAACGATCTGTAAAATACAGATTCAAGCAATA
CAAGAAAGGCAAGCAACAAGGGCTGGAAATGGTGTGGCGTAATATAATGA
TTGATTTATATAACTCCCATCAAATCGAAAAAAGTTTAAAAAACGCTTGA
CACGCTAGCCGATAGGTTTTAAGATGTTCCCTAGTTTTTAAAGAGTGATA
ACTTGATAAAATTTGACGGTCGGCACTTACCATAATGTGCCCCGCCCCCT
AACTGGGATATAGCGGCCCGCGTGGAGTTCTTTAAATTTATTATATTGGC
GAGCGGATTATAATCTAATAGCGTTTCAAAGTATCGAGGCGCTATTGTGG
AATAATCCCCAATAAACCGGAGTATTAAAAATGCAAAACGTTATTACCGC
GCCGAAAGTAGGTCAATCTGTATTTATTCCTTTCGTTACTAAAACGGATG
AACTAACTGGAAAAGCCGAACGTATTAAAGGTGCGGCGCTAGATCCTTTC
GATAAAATCGATGCGGTCTATGCGGAAACGGAACGTAGTAACCACGGCAA
GCCAATTTATAATGTTCGCGTTAAATCCGGCGACGTTGTAAAGATCATTC
AGAAAGATGATAAATGGCAAGCTATTAGCTAATTAGTGCTAACTTTATAT
TCCCCTGAAATATGGGGAATATATGGATTAACATTAGTTAATCATAATCC
CTTAATTAATAATTGAATGGAGTATTAAATTATGTCTAACGTTAAAACCG
AAAAAGCCGCAAAATTCTCTTGGAATGAAGAAAACACTGAAAAAGCCGTT
TCTATGTATTCTGAAATGGTCGCTAAAAGCGGAATTGAATTTGCTAACAC
TGACGGCTTAAAAGAAATCGCCGCCGCCGTTGGCGCGGCTTCTCCCGTGT
CTGTTCGCTCAAAATTGACCAGCGCAAAAGCCTACCAGAAAAGCGATAAA
CCTCGCAAAGTTGGCGGTGGTAGCTCAATCCGTAAAGCTCACTATGTGCG
CGTCATTGCTAAACATGCCATTGATAGCGGCATTGTAAAAGACGCCGACG
ATCTGGCAAGTCTGGAAAGCGCAAAATTGGAAACGCTGGACGCCGTAGCG
CAATTGTTAGGCGTAGCGGAGGAAGTAAAACAGGCCGCAGGCGAATAAAT
TTAATCAGTGGGGAATAATCCCCACTATCCCTTAAAGGAGAATAATTTTG
ATCTTTTATCCTAGTGAATCCCTCATTCTAGGTTTGTTTATTATGGCGGC
CTCATTATTGTTTGCTTATTTTCAAAATGATTTAGATTCATATTATTTTA
AGCGTAAATCTAAATTCGCAAAGAGTTTAGGTCTTATTTGTTTTATCGTC
GCCATTGCTCTTGGCGTAAGTTCTAACCTAATGCCGATTAGTTAAAACTG
TATTTGCTTAACTCCTCCTATTAATGAGATACTATTAGTAGGAGGATTTA
AGTAAATGTATAAAGAAATAGCTTTTAATAAAGTATCTGAATACTTTATT
TATGATGAAACTAGCCCAACATTTCTACGTTGGAGAATTAACAAGGGGAA
TAAAAAAGCTGGCGATATAGCCGGATATAAAAGAAATAAGTATTATTGCG
TTAAATTTGATGGCGATGATTATTATGTGCATAGGGTAATATGGGTATTA
TTTAATGGTGGCATTGATGCTTCATTAGTAATTGATCATATTGATATGAA
TCCGGCAAATAATAACATTAATAACCTTCGTTTAGTGCCCCAAAAAGTTA
ACCTGAAAAATCAGGGTAAACGAATTGATAACGGTTTGCCTAAATATGTG
AGACAAATTGAACGAAATGGCAAGCCTTATTATATTGCGCAGATACCAAA
TTTATTAACTGGTAAGCGTATAAGCAAATCAAGTGCTAACCTAGATGTAA
TCATCGAATGGTTAGAAAATAAATTTAATCCCTTTAATAGAGTTACTTAA
CTTATGAATATTTCCGCAGAAAAACAGTCCCAGATCTCTAAACTTGCCGC
TGATTTTAATTTCTATGGCAAGCGTTTACGCGCTACTAAATTGGAAGTTT
GTGACGATATTTCAAAAGCTGTTTATGATACGCCGAAACATTCAACGGCA
ATTTGTGACTGGCTGGAAGCAAATAAACCAGCGAAACCGAAAGCGGCAAA
AGCCGAAAAGGCGATTAAAAACGATGATCGCCCAGAGGCGGCGGGAATTG
TTTCTAGCACCGTTGAGCAATGGGAAGTTAAATCCGGTCGCCGTTTTATT
CTAACGTCGATTCAGAATAATACTTTCCCGCATAAAAACTTTTTAGCCTC
GCTTGAACAATATGCTAAATTTATCGGCGCTGAATTACTTGTTAGTAAAT
TCATTTATAACAAAAACGGCTTCCAGAACGGGGAAGGCGGCGAAAAAATC
AAATACGATCCCGCATTTGATAAATATATTTGCGAGAAAAACGTATTTTT
AAATAATCGCCGCTTTGCTTTCATGGCTGAAATTAACGTATTACCAACGG
CAGACTACCCGCTTTCAGGATTCGCAGAAACTGCCACCGCTTTAAATATT
GAAGGTCTGGCAATCGGTCACGCAAAAATTACCGCTGAAAGTGTACCAGC
GTTAAAAGGTGAAGTAGTGCGCCGTATGTACTCCACCGGAACGGCTACAC
TTAAAAACTATATTCAGCAGAAAGCAGGTCAAAAAGCTGAGGCGCTGCAT
AATTACGGCGCTTTGTTGGTAGAATTTGACGACGACGGCGAATTTTTTGT
TCGCCAGCTTGAAACAATGGATGAAAGCGGAATGTTTTATGATTTGAATA
TTTGCGCTATGCCTACCGGATGTTTTGAAACGTCCGATCATGTTCTAGGC
TTGCAATATGGCGATATTCACGCCGAAAAATTAGATGAGGCTTGCGCCGT
TGCATCATGGGTGGGCGAAAATAGCTTGCTTGATATTCTCAAGCCGAAAT
ATCAGTTTATTCATGATGTGCATGATTTTACATCGCGTAACCATCACAAC
CGCGCAAGTGGTGTATTCCTTGCGAAACAATACGCCGCCGGACGTGACAA
AGTTATTGACGATCTCATTGATACCGGTCGCGTATTGGAGTCAATGGAGC
GCGATTTTTCTCAAACAATCATTGTGGAATCTAACCATGATTTAGCATTA
TCCCGCTGGCTAGATGATCGTAACGCAAACATTAAAGACGATCCCGCAAA
CGCGGAATTGTATCACAGCCTTAATGCTGCAATTTACGCGGCAATCGGTA
ATCATGACGATACTTTCAACGTGCTAGATTATGCGCTGCGTAGCGTCGCA
GGCTGCGAGTTTAACGCGATTTTCCTGACCACTGACCAATCGTTTAAAAT
CGCTGGCATTGAATGTGGTGTACATGGTCACAACGGCATTAATGGGAGTC
GGGGCAATCCTAAGCAGTTTAAAAAGTTGGGACGCCTCAACACGGGGCAC
ACTCACACGGCAAGTATTTATGGCGGCGTTTATACCGCTGGCGTTGCTGG
TAGTCTCGATATGGGTTACAACGTGGGCGCGTCAAGCTGGACGCAAACGC
ATTTAATTACATATGCAAACGGTCAACGTACCTTGATTGATTTCAAAAAT
GGCAAATTCTTTGCCTAATTAAATTTAATCAGCGGGGAATATTCCCCGCT
TATATTCCCGAAAAAGTTAATTAAATAATTTGGAGTTATAAACATGAAAA
ACCAAAACATTCCTTTCGATCGCGCTCAGTCTTCCATCGTTCTAGTTTAT
TCTAATGGCGAGCGTTATCACGTTGAATCGGGTCATATTATTGATGAACT
GCTAGACTTTAACGAGGCGCTACAGGTAACAACGTTTGCATATATTACCG
GTAAAGCGTCAAGCCATACAAAAGCAAAAGGCGTTTATATTGATACCGTA
AAAGAGCAAACCGTTATTATTGACGCTGTAAAATCAGGTCTAGCGTTTGC
AGTTGTCGCACCATGCCCTGCTTGCTTTGATAATGCTCTTATGTCTGCAA
AGGTCTACACTTGCGCGGGTATCCGTTCTAGTGTATCCGGCGAGGATATT
AGTTTTATCGCTGATGCTCTTGCTTTTGGTCTTTAATAGCTAACTTATTA
TTGCCCGCTTATAAATAGCGGGCAATGCTGAATTAACTATACCCTTAAAT
GGAGAACGTAACAAAATGAATCAAGTTAAAATGAATATTACCAGTAATTT
CCCGCATATTTCCCGCGTCATGATTTGGGATTTAGACGGCACTATTATTA
ACTCTTTCCATCGTGTAGCGCCTTGCTTTGATGATAACGGGAATTTAAAT
TTAAATAAGTATTCCCGCGAAGCCTGCAAACATGAATTAATTATGCAGGA
TTCCTTATTACCATTGGTTGAATATATGCGCCAATGTATGAATGATCCCA
ATACCTTAAACCTTATTTGTACCGCTCGCTTAATGGGTAAATCTGATTAT
TATTTCTTGCGTAAACAAAGTCTAAGAGGGCGCGGAAATAGTAATATTCG
CGTATTTTCCCGCGATACATTACATAAATACTTTGATGCAAATAAGGTTA
GCGAAATATATCACAGCAAAGACGCAGTATATAAAAGCTATTACTTTGAA
CTGTTTAAACAGCTATATCCAAACGCTGATTTTACGATGATCGATGATCA
TAAAGGCGTATTATCGGCGGCGGCAAATGCTGGATTTAAAACGCTGGACG
CTCAAGCCGTTAACGATATCCTATCAATCGGCGTAACATTGATCGGGGAA
ACCTTTATTGATGAATCGTTAGATGATGATAATGATTATCAATTCCTAGC
CGAACGTTTAAAAATGTGTTGGGAAGGTATGACCGAGGAAGAACGCGCGG
AATATAGTACCACTCCGCAACAATTCATTGATAAATTAAAAGTTGCATAA
CAATTAAAAATAAAATAGTTTCATCCTGTAATTAAAAAATGGTTACAGGA
TGAAACAGTTAGCATGGTAATAGTAACACAGGGGGATTATTAGACTACTA
ACTATCCCCAGTCCCCATGAGCACATCCGCATGTGTAATCTTATGAAATT
TCAAGATTTTCAAATTAGCGCTATTAACCGTGGTTTGTGAACTCACCACA
TACTTTCTCACGTGCTTCCCTTATCGCACTTTCAGCTTCCTCAAGACTCT
CGAAATAGGCCGAGATAAAATACTTACCTTGGTGTCTACCGCGTGCTCTC
CACTTCTTACGAGTGTTATCCCAGTATACTCCCTTAACTCCCGAGATATT
GTTCTTAGATAGACGCTGATTCGCTAAGTTCTGCTCATGTGATGCTTTAC
GAAGATTATTCTTTCTATTATCTAGTCCCTCACAGTTTTTATGGTCTATG
AGAGATTCTCCGGGATCTTCTCCGTAGATGCACCACCAAGCTAGGCGATG
CACTCTAAACTCTCCGAACTGTGGGTGACGATATATGAGATAACCTTCAC
TTTCCTTAGTATACCCTATAATAGGCAGGAATCGCCCCGTATCTGGATCA
TATGAAAAACTACCAGCTATTTCATCAGGGATTTTCTTAAATATCATGAA
CTTCTCCTATCTACTGGCTTATCTCCTGATTCTGACATACGAAATCTCCT
CCGCGACGCCCGAGATCCATCAGACCATTCTCGCTCAAACTCCGCACGTT
TCTCCGCAAACTTCCGCTCCCTTTCCGAAAGCTCCCGCGATACTCCCGCA
ATATATTCACGATGTTTGTTAATAGCCCCGAGTGTTCCGAAGATTCCCGC
AAGTACCCCGATAATGAAGATAGCTACAAAACTAAACATTATTTATCTCC
CCGCAGCTTACGTTCGATACGAGCTAAATGGTTATCTAGAATGCACTGTC
CGATAATTACCACAACTAGTAAAGAAATAATTACTACTTCCATTATAACC
ACCCCGCCATAGCTGCTAACCAAAAGAGTACAAAGATAAAGAATAACACA
GTCCCGAATCCGAACGAATTTATCCAACTTTCGTATACTTCTCCACGCTT
GTTCTTTTTCATTTATTTAGCTCCTCTATTCCGGATACTTTATATCCTTT
AAATATTTCTTGCACACCACGTGTACCATGGAGATGTGCTCTTAGTTCAT
TTGTTTTTGTACAGCTAACTCTAGCTCTTTATAATTAAAATATCCACCAG
ATATTTGGTTGCCCTTGTTATCTTGTACTCTAACTTGCCACTGTTGTTTT
ACTTTATTCCATGAAATCCCGCTATACCCTGATTTACTCCAGGAAGATCT
ATTTCGCATATTTTCCTGCCTAGAGGCATCTAAGAGGTTATCCCATCGGT
TATCCTCCCTAATCCTATTATCATGGTCTACTTCTACCGGCATGTAGCCT
TCCATATATAGGAAGGCAAGCCTATGTGCTCTATAGGGTAATTTATCTAT
ACGTATTACTACATAGCCATCCTTGTCTTTAGTACCTGCTATGCTTCCAG
CTTTTTTTATTACCTCTACTTTGTAGGTTTATGAATATTCCTGTTGCTGG
ATCGTACGTTAGAACTTCCTTTAATCTTTCTTGCGTGAGCACGTTGCTTC
TCCTGTAAGCCTGGTATTTGGAAGATTCTAGCAATTGCACGAACCATTAC
GACTGTCCCGATTAGATCCATTACTTCGTCGAAGCCGGATTCTTCTAGTA
AGAAGGATGTTCCCATCACGTCTTCTACTGTATCTTCTATGACGTCTTGA
ATGATTTCATCAATTGCATCATGTATTGCTTTTTATTCCTGGGATTTATT
TCAAAGTTAACAGGTTCCTGAAAGGACTTTTCTTCATCTTGCATTGTGTT
TGCTACCTGTACCTCATCCCAGAAATAAAAATTTTTGTTTACTTCGAGAT
CTTTTTACTTTATACTAATTACAAGTGACCAGATTGTTCTAGTTTAAATT
TGCAATCACCATATTTGAGATCAAACTGTGACAAATCCCACCACCCAAAC
TTAGTGCGTAACTGAGTTTTAGGGAATCGGTAGCCCACAGTACGTGCTTC
TCGAATATCTAAAGCGTAGTGTTCTTCACCAACATGTCCATAAGACTTCA
CGTATGCCTTACAGAATGGCTCGGGAGCTGGTACACAACCAGTCAACACT
GCTGCTGCAACTACGATAGCTAGTAACTTTTTCATAATCGTTCCTCTGTT
TAATTTATAAATATATTATAGCAAAATAGAGGGATCTAAGCAAATACATT
TTTAAAGAAGGAGATTGTATGAGTTTTTTCGCAGGAAAATTTAGTGATGG
TAAAACTGTATTATCTCTAAACGCTGCTAATGGTGGTGATACTGGTGAGC
ACTATTCTCCAAATACTAATAGTATCTTCCACTCAGATATGCCTTTCGTC
CTGGTTGATGGGACTTATGAAGCAGCCCTAGGTAATGCAGGTAATGGATA
CTTTGTTACTCAGATGCCTTGGGATATTATAAACATTAAATCCAATGATC
CAGGTAGAGTTATATTAACTGCTATTGAGATAAACGGTACTCATAGAGGA
TTCCTCAATGGTACTCAATCTCAGGTTGGCCAGTTCTTATCATTTTTTGA
ATACCCACCACGTGCTGGTGCTGAATTATCTGTAACATCTGCTTTTGCGA
TCGGAGATAGTTTAGCTCATGGTACTTATATCTATAATGGTGGTCTTGGT
CATGAGGAATCTATTGCTAGGCAAGGTTCTGGAGGCAGTTTACTACAGTC
CTCTGGTTTCCAGATCTTTAGACCTGGTGGTGTTCCTGCTGCTGAAGCCA
TTGCCAGAGCCTGGAGTCTTATGGGTTTTCCAACTGGTGTCTCTACTGTT
CCTTTAAATGGTGGTAACGCTGATTATTGGGATCCTAACTGGCAGGCGCC
TATTGGTTCTGCTGGTAGAGGCCATAATTGGTTTTATGTTTGTAGTTCTA
ATATTCGTGGCTTCGCAGGTAAAAAAGTCGTACTACCAGATAACGTAAAC
ATTAACTACCAATCCCCCTCCTTTCCTACTAAAGTATACGTTTGCAGGGG
TTCTACAACTAATATGGCTGCGCAAGCCACTAGAAAGGTATATGTACAGG
ACTGGTACAACGTTACGCCAACTAAGGTTATTTGGTATGTACTAAATCTG
CGCTATTCTAATGGTAGTATGGGAGTTTCTGGTAATCCATTTACCGGTTC
AGATATCTTAATATCTCCATCTAACTTTACTATTAAAGGTGTTAGCCTAC
CAAATACAGGCTATAAATTTATTAACCAGAATGCTTTCGGAAACTTAGGC
TATCGCCCTGATATGGAGTATGTTGGTAATAACGCTGCGTATACCGGAGT
TTTTGGTGATAATACTGCACGATGTGAATTTATCGGCTCTAGTAATGGCG
GATTGTGGTCTCCTGTTAACTATGGGGGTGCAGCTTCTCAAATTAGCTTA
TATAAATTTGGTGTAGGTAAACAATGGTATGTAGATACTAATACCAACTC
CATTGGTAATGAACATGGACCTGTATGGAGTCCTAGTACTGTACCCCTCA
GGTTATTCCCAGGCAACGTTGCAAGTACTTATGTAGGGGATGATATAACT
CCATCCTACCCTGGTGCTGGTGACTTCTACACACCTTTGGCCACAGTTTG
GTTGGGATTACCAAATGCTCACTCTACTGTTATATTAACTACTGAAGTTA
TTATGGGTAATCTTAATACTGCTGGAATGCCTGTGCGTACTTATGGTGGT
AGTGCTTGGCGGGTACAAGGTAGACGTCAACAAAGTTATACAGCTGGTGA
TGGTGTATTCCATCAGATTCTTACTCTGCCACCTGGCTATCTAGTACCAT
ATCACAGTACAACTTCCTATAGCTATACCCAAACGTGGGCTAGTAGGCCT
GATGAGTTTGCTTTCCGTAGGAACGGATATATTTATACTATTAAAAACCT
TGGTAATGGCAACGTTGAGTTGGGTGTTATCATTCACGCTGCAGAAGCGG
CAGCTGTTTTCTTGCCAAGACTACGTGTAACAGTTCAACGCCTAACCTAA
AGGAGGATATATGGCAAATGATGTATTAGTTCCCGATCTCATGTCTCCTG
AGGGCATGGATGTTATTGAAGCCTATTTACAGTGCAGTAGTGATGTTCCT
GCCGCCGCTCGTAGTCTTGGAATGTCCGAGATTGCATTTCGTGATATAAT
GAATCGTGGGGAAGTTAAAAACTATCTCAACGATATCTTTATGGAAAGCG
GCTTCCGTAATCGTGACCGCTTATTCGGAGTTCTTGATGAAGTTATCAAA
CGCAAGTTGGAAGAACTCGAAGAAACTGGCATGGGTTCTGACCAGGATAT
CATGGATATTCTCTGGAAGGCGCACAAGATGAAGATGGAAGAAATGAAAA
TGATGGTAGAACTGGAGAAAGTGAAGGCAGCAGCCCGTACCCCAGCTAAC
CAGACTAACATTCAGAATAATATTATTGCTGGAAGTGGTGACGAAAACTA
TATGAATCTTATTACCGCTCTAGCAGGAGGAGGTAAGAGATA
