# Supplementary material for: Luminescent Phage-Based Detection of Klebsiella pneumoniae: From Engineering to Diagnostics
Source: Pharmaceuticals (Basel). 2021 Apr 9;14(4):347. doi: 10.3390/ph14040347 (PMC8069110; doi:10.3390/ph14040347)
Supplement: Supplementary file 1 [file pharmaceuticals-14-00347-s001.zip › File S4]

## Sheet: Stability in different storage 
	Fresh			48h at 4C			1 month at -80C
0	1	23	1	1	1	1	1	1	1
10	1	23	1	1	23	1	1	23	1
100	1	23	1	1	23	1	510534	510436	510436
1000	80030	185556	40121	1269536	16743	877417	1426759	839738	839738
10000	342551	446015	339112	2754909	475686	919975	6113370	974856	974856

## Sheet: Stability for 3 months
	611 Fresh			612 Fresh			611 3 months at -80C			612 3 months at -80C
0	1.5	23	1	2	23	1	1	23	1	1.5	23	1
10	1.5	23	1	2	23	1	1	23	1	1.5	23	1
100	90425	94009	10472	24	80	1	98632.5	44398.5	44398.5	1	23	1
1000	190089	215935	114707	44377	78268	5335	453250	45006.5	45006.5	516	437	437
10000	958648	1196572	843111	124732	178208	100782	3465071	607262	607262	20864	9427	9427

## Sheet: Mcoc (2)
	Donor 3			Donor 4			Donor 5			Donor 1			Donor 2			No fecal control
0	1	23	1	2	23	1	3	23	1	2.5	23	1	3.5	23	1	1.5	23	1
10	170	242478	32	72	109	35	13	14	9	1	23	1	1	23	1	1	1	13622
100	461337	799853	157972	23	61	1	2135	16300	17	90425	94009	10472	24	80	1	2709438	42268	278885
1000	2572688	5260131	1445939	1007758	1647846	367670	52335	69858	10947	190089	215935	114707	44377	78268	5335	518083	978690	1024588
10000	11238027	11999894	11113974	4944447	5269100	4619793	165591	226716	133324	958648	1196572	843111	124732	178208	100782	1086697	908815	1170298

## Sheet: 8M7
100	10	1	0
246418	389255	5	5
247956	13598	1	1
70242	1444139	1	1
322570	6364314	7	7
4148781	2820108	7	7
8554578	13	18	18
326919	10687328	7528882	1
512047	9100346	1	1
6600618	1	1	1

## Sheet: Mcoc
0	1	10	100
1	1	2474802	4524948
1	1	1015536	4032012
1	1	1338377	3434178
1	1	4351953	3210798
1	1	2984232	2743335
1	1	1	4001075
1	21470.7	2089279	451885
1	622951	367115	779842
1	1	526762	694840
