# Supplementary material for: Luminescent Phage-Based Detection of Klebsiella pneumoniae: From Engineering to Diagnostics
Source: Pharmaceuticals (Basel). 2021 Apr 9;14(4):347. doi: 10.3390/ph14040347 (PMC8069110; doi:10.3390/ph14040347)
Supplement: Supplementary file 1 [file pharmaceuticals-14-00347-s001.zip › File S1]

>1 length=43649 depth=15.04x circular=true
CTGTGCTGCGTTCTAGGGCTATCGCTAGTGCTACCCTATGCCTGTCCTTG
TGCGTTCACTAGGGCGCTTCCTGTGCGCTCTCAGTGCGTGCTATGAGGCG
CTAGGGCTATCCCTGTGCGCTCCCTGTGGGCCATAGGGGCGTGCTCTGCC
TTGCTTATTTTGTGCCTGTCCAGCGGGGCCAGTAGTGGGGCCATAGTGGG
CCAGCTAGTGCGCTGTAGTGCTGTCCCTAGTGCTATCCCTAGTATGCACT
AGGCTATCCACTGGCTATCCTTAGTGCTTTACATTGCGCGGATTCTGTGC
TACGCTGCGCGCTCCCCACTAGGGCGCACATCCACTATCCCAGCGCTATC
CCTTTGCTCTTACTTTCATTCGAAAGCTATTATGAAATGAAGTAACCGGA
GTAGGAGGGGTTTAGGGCACTATATACACTACTACTCACTAGTACTCACT
AGTAATGCCCTGTATGACCGACCGTAGGGAGGGAAGCATTAACTACGCTA
CACTACGTTCCTTACGTCACTACGCTACGCTCTATGCAGTACTATGCAGT
ATGGTTAGTAGTGGTTAGAGTACCCCTAGAGCTATCCCTAGTGTGGTTCT
AAGTGCAGCTCTAAGTATTTGCCCTGCTTACCCTTTTTGCTCTTAGTGAT
AAAAAGTTGAAAATATTACTTGCTTCTTTTGGTTCAATGGGGCTATAGTT
CAATCACCGGGAGGCGCTGAGGTGCTGAACGGAGCCGAGCCGGGAGGCTC
CGCCGGATTAAGGCTAGATAGTGTGAAGGGTTAGACACTCGATAAAAAGA
GTTGACACCGCGAAGAACATAAGCTAGATTGAATCCCAAAGTAACTGAAT
ATGTCGTGTAACAGTAAATGCGCGATTGGAACCCTAACCACGATAGGGCG
CTGAGAGGCTAACAGCGAGATAACCCCTAAGAAGTGATGCTCATCGGAGT
TTAGGGAAACAGGCTGGTTGGGAACTACCGAATACCCCGAGCTGGACAGC
CAGCAAGTAGTAAGAAATAAACGCTTGACAAGTTCCGATTAACTGAGTAA
CTTAGATAGCAAGCAGTAAGCTGATTTGCGGGGAGGCCCAGTACCTTGAC
TGGTACGATGACGACCGAGCCTAGATAATCAGTTAAAAAGAGTAAGCGTG
CCGGACGTTATCACCGGGGTTCTGAGGCAAACCATACTGCCGAGGCGAGA
GCAGCTCGCTCCTCTGAATCGAGGGAACAAGGCGCGGAGTGTACCCCGCA
AAGAGCATATAACATAGCGTAGCAGTAACAAGGCTGCGCTAGATTATGTA
CTCTGAGAGGTGAGATTATGCGCAAAGCAAAACGCCTAGCATTACGGCGG
AATATGCAGTTATCACTTAACCCTACCGATAACGTGCCGCTTACTGTGGA
GCCCAGCAAACAATGGTTGAGCGGTGAGCACAGGGTGAGGGGAAAGCAAA
AACAAAAGGGCGGCAGTAAACAGCCTAGTGGGTGGCCTGCTGTTAACTCC
CAATTTGGGCACTAATTACAGCCTATAGCATCCTATGGGGTGCTATGTGG
AGTAATTATCTAAGCAACTAGGGAGGTGCCAAATGGTTGGCTACGGTGAA
GGTTAATAGCCTATAGCGTCCTACGGGGCGCTATGTGAAATTAACCGATA
GTAAATCAATCAAAGAGGTGTATTATGACCCATTCAACTGGTAAAGTATT
CAAGCTCACCGCTGCGGGTAGCATTCGTAAAGCGCTGGGCGACGTAGTGG
AAGCAAAGCGTAACATCACTATCAGCGCGCTCTTCCACGGTCTTATCAGC
AGCAACGTTTCCTGGGCTACGGATATGCAGCGCAGTGACGCTGCTGACTT
TGATATGGTGCTGCGTACGCTATTACCCATCAAGTTCAACAAAGAGTCCG
GTAAGTACGAGTTCAACGCTAAGAAGTGCTATGCGTCGGCTGAGAAGCTG
GGAATCGAACTGGACACTATGCGTCTTGACTACAAACAAGCTGACAAGCA
GGGCCGCGAAGTTATTGTTGCCAGCTTCTATAGCTCCTGTATGGCCCTGT
ACGCTGCCGAAGCGGAGCAGGTGAAGAATGACGCGCTGGACGCTGATGCA
GTGCGCTTGCAAGCGCTGGGGCGCGTTAAAAACGCCATTAAGAAGGCCAA
AGAGACTGGCGTAAGCGACGCAGATTTGGTGAGTATGCTCATTAATCAGG
GCGTGGATGTACGTGCTGTGCTGGACGCAACTTTGAAGGCAGTGGCCTAG
TAGCAAGCCTATAGCGTCCTACGGGGCGCTATGTGAATGCAACTGGCGTA
TGAGGTTTCATATGAAAGCAATACTGGTCTATCCGGGCCATGAACTCTGG
CCCGTGTGGTGCAATCGGATATACGAAGAATACAGCTACACTGTGGTTAT
ATTCTCTGACAAAGACACTAATCAGGAATCCCCTTTAGAATTTGTGGATA
ACTACACCGAAATGGCTGCCCGCACTGTGCTGGACGCCGTGAATCTTGGC
ATTATCAACGACTGGAGACAACTCTATGGTTAATGTATTCAACATCATTG
TGACCAGCGCTATGCTGGTGCTGGGAAATGACGCAAGCAACCCGGTGCCC
TACTGTACTGTGCAATTGCAGCAGCCAGCAACACAGCAACTGCAGCCACG
CCCTGAGTACGACCTATTCGAATACCCGGAGGGCGGCTGCAAAGAGCTGG
GTGCGCGTATCCTTGCGGCGGTGCAGGAGCAGTACCCGGACGCCGCGGTG
ACGCTCACTGTGGATGGTAAGAGCAACAACGAAATTTGAGAGGTGTTGGC
GGCTATGAAAGTCTTAAAGTTCATTCGTAAATCTGAGGCGTTGCGTATTG
CGGATGCAAATCCCGGCGCTATCAAGTACCCATATTGCACTGGAAAGTAC
AAGTCCTTGCCTGCAAGATACTTGGGCGAAGAGGTCAAGGTTTCCGATGA
CGTAGTAGCTGTGTATGCAGAGCGCCGCTATGATAGTTTTGGGCCTTACA
CTAAGCTCATGTGCGTGCGCCGTGTCAGTGGGGGTACGGCATGAAGGCTT
ACGGAAAGAATCCTGAAACGCTGCTGATGCGTAAGCAGCAACCAACAATC
GACGGGCTGGCGCGGGAGTACAGCGCAAAGGCGGGACTGCGACAGCACTA
TGAGAAACAAGCAAAGCGACTGGGTATGACCCTGCGCGGCTACTGTTACC
GGTTTAATGTGCGGGGTGTAGTATGAAGTATGACGTGTACCGGGAGACCT
ATAGCGGTCTGTATTATCTCATCCCTTTAGAAGGGGCAATTAATGAGCGC
CGCATACTTTTAACCTCTGCGGGATTAATGCGGAGCAGTTACCGAGCAGG
TGACGTTATCACCTCTCCGGCTTTTGTGTTGGTGGCACGAAACTGCGTGA
CTAAGAGAAGCCTATGCTAACTGTAGACGAAACCGCGGCGTTTATCTGGC
GCTTGCTGGAGACACAAGGCAAGTGCGGGTGTCCGTGGGAAACATTCAAA
GAGGTTCCTAATGAGCTCAAGAAAATCGTACCAGTCGAGCGTAGACTCCT
CCGAGTTCGTAAGCAGGACTCTGCGGTGGTGCTCCCCACGTACCGCGAGT
ATACAGAATCTGCCGCGCGGCAGTTGCAAGAGCACATTGAGTTTGATGTG
GTCGCAGCACTACTACGGTACGGGTATCGTGGAGCCTATACAAGATTTAG
GGCGGCTGTGCGCTCATATTATAAGCAACGACAACTCGCTGCGTGGTATG
CACGCTGAGCTATTAATACACGACGCAATACAATTAACTCGGGAGCAAAT
GAAAATGCAAGAGACTATCAAAGAAACTGGCACAGCACCTATCGAATGGA
AAGTAGTGTTGCCGGAAGGTGCAAACGCACTGCCAATGAAATGTTCGATG
TATTCCAGCGGTGATTACTGGACCCCGTTCCAGGACTTGCAAATGCAAGG
TTCTGACCACCCTCACAATGAGGGTCCGCTGCAGGCGCTTATGGGTCTCC
GCACTGTCAGCGCTTACACCCCTGGCTTAGAGGTGACTATAGGCGGGATA
CTGCACCCTGAGTACCGCGAAGTAATGATGACTCGCGGCCCGTTGCAAAA
GGTAGACCTGTACCGGTCTGGAACTTTCTACGAACTCTTTTCCCCGGCGC
GAATCACCATCGACAGCAAGTTCTGGGAACGCCGCCGCGACTTCTATGAG
GGCGATGATGTAGTGGTTGAGCGCGTAGTTGCTAGTGTAGAAGAGTTCAC
CGGTTACAAGGTGCACAAGCAGGCCGTGCAGTTATTCGAGCGCATTATGC
TTGCACCAGAAGAGCGGCAGCGCCAGGAGTACACTGGCTACGATTACGGA
CGCCACCTCCGCGATGGCAACGCCGCTGCGCTGCTCATGAAGTTGCACGG
CTTCGTAGTGTCTAGATTCGCCGTGCCTTTGGGCTTTGGTTTCCGCAACG
GTGAGCCCATCGTGATGCTGGGGCAGCCGCGGATGCATAAGGACTTCGCC
GCAGTTAATGAGTACCGTTGCGTAGAGATGCGCGTCGGTAAGTGGCTCGC
TAACTACTACGGAAACGGGGTAGACTTCCGCGATGCTGTCGAAGACCTCA
AGGCTATGAACGTAGACCCTACAACGTACCTGTGCAAGACCGAGCAGGAA
TGGTACGACGCCTACGAGAATGGCCCGGGTAGCTGCATGAGCGGGTACTC
ATTTAAGCATAGCCCTGTGCGGACGTACGCCACCACCAGCCACGGGTTGC
CGGATAACGGGTTGCGCCTATTCATCCAGTATACCGGGGAGCTTTTCGGG
GACGACTTCGAAGTGCTGGCACGAGCAATCGTAAAACCTGAAACCAAAGA
GTACGTCCGTGCTTACGGCAACGCTGCGGATGCAATCCTGCGGGGGCATG
GGTACACCAGAAACACTGAATGTCTCGAGGGGGTAATGCTGGCACGCATA
CCGCACCCAACCTACAACGGCGCAGTGCTGATGCCATATCTCGATAGCAG
CCAGCGTGGCGTAGACGAAGAAGGCAGTGACGCCTTTGTAATACGTGACG
ACTACGAGTACGAGGCGCAAGAATCAGAAGGGTACATCTACGTCGGCACA
GAATCTGCTCGGTGCTGCTGCTGCGGGGGGCGCTACTCCGTTGATGATAT
GCACGAAACCGCCGATTATGAAATGGTCTGCGACGGCTGCCTCGAAGAGG
GGGAGTTTGTATACGTAGTTGGGCGCGAGGGTCTGTATAATCGATGGAGT
TGCACTTGGTCTGATTACCACGACGCTTATGTATACGACGGAGACATTGA
GCACTGTTCGGTAGAGGGGGTAGTGCATGACCAAGAAGAACTGGTGTATG
CACAGGACCGACAGGTGCTTATTGAGCACGCAGAAGAACACCCTGTGCAC
GGGTTGATTCTCACTGAGTATGCAGCCGATTGCTTGGGGGAGAAGTATCT
GGGCAACGACGATGAAGAAATAGAGGAGGCAGCTTAATGTTCTTGAATCC
GCATGGGATTGATATGCAGCTGCTCTTGCAGATACTGCAAACGCACCGGC
CTAGCTGGGGCAGCACTAAGTGGTTTGAGCCGCTGCTTATGCAGGCGCTG
GGTAGTGGTATGCACTACGTAAAGGACAAGCACGGGAACTACTTCGTGCT
GGTCGGGGACTCCGAACAAAGTGACGTAGCGTTTACGTCGCACCTCGACA
CAGTGGCGCGCCCAACCAGCGCTGCACCGGACGTCGGCTGCACTAACAAG
GGCGTGCTGTTCGTAAAGAATCCGCAACAAGCTGACTGCTTGGGGGCGGA
CTGCGGTGCTGGTATCTACCTGATGCTGGAGATGCTGCGGCGGGGTGTGC
ACGGACGCTACTGCTTCTTCGTGGACGAAGAGGTTGGCTGCGAGGGTAGC
GCTGCATCGGTTAAGGATGACTCTGGATTTTGGACTGGGGTCAAGGCTAT
GATCAGCTTCGACCGCCGCGGCGACGGTATCATTACGCATCAAAGGTATA
TGCGCTGCTGCTCTGACACCTTTGCCAAGACCCTAGCAGAGCGCCTGGGA
CGCACGGAGCAGCACTTACAGAAGGGGGTGTACACTGACTCAGCCGAGTT
CGTTGGCATCATCCCTGAGTGCACCAACGTAGGTGTAGGGTACATGCACG
AGCACACCCCGGATGAGGTACTGGACCTGAACATCCTGGGGCAAGTGCTT
GAGCGTGTACTACAAGATGGCACGTTCTCGCACCTTCCGATTGAGCGGGA
TCCTAGGGTAGTAGAACCAGACCAATGGCTCTCTGCACCAACGCTCAGTT
TACGGCAGCCGTGGGACATGCCGCCTGCTGAGGACCCGCAGTTACTGGCA
GCGTTCCGAGAGGTATCACAACTTTCTAAGCAGCAACTGATTAGCTGGGT
GCAGGAGAATCCAGAGAAGGCGACGGAGTACATAATGGTGTTCTCCGATT
ACGGCTTTAAAGAAGAACTGATTGAACTAGGCACCCGAGTCGTAGAAGAC
TGGGGCGGATACGATAATATTGTGGAGGGTTGATTATGTCTAAGTTTAAA
GTTGGTGATAAAGTTGTTCGCAAAGCACACAAAAACAATTCGTCGCTCAA
GTCGTACCTAGGGGATTTTGCTTACTACGTAATTACAGATATAGCTACAA
GCGGCCACTGGCTGCAGTTGGATAACTTTACAGATGGAGGAGCCGACCCC
TACCCGTGGTACGCCGATAACTTCGAGCTGTATCAAGACCCGAAGGATGA
GCTGCCGCCAGTCCCGGACAAGGCGGCCTACATGAACTCTAAGCGCGACC
CGGGAAATGACCAACGCCTAGTTCTTGAGAAGGATAATGGGGATGGGGAA
GGTTTAATGTACATCGGGGTAGTTCCTAAGAAGGGAAGCACTCGGGCAAA
GGTTGAGATTGGGATTAACATCGACCCCGATTCAGCCCTGCAGTTGGCAC
ACGACCTGCGCCGCATGGCTATGGAAATCAAACGGAAGGAGAAAGCAAAT
GCCTAGTACCATAAACTATAGTACCTTGCCTGATGCCCCCAGAACGGCAG
TTCCATTTACCTGGGGTGCAAAGATTTACTGGGCCATAAAATCTCCTGGT
GGGGATATGTTCTACCTGCATGACGGGGCACCGGTGCTGTTGAACGAGCA
CCAGATTCTTAGGCAACCCGACTTGACTTACGCCACTACCCTGGAAATTA
AGTAATGGACCAGCCCTGGCTTAGAGCGTGCAAGCGCCTGGCCGTAGGGC
AGAGGGCTCGCTTTCGGTGCTGCGGCAGGGACGCCGCCGGGGTGCTCTAC
AATAACCCGGATGCCTGGGAATACTATTGCCACCGCTGCAAGCAGGTGGG
CAAGGAGCACAAGCAGTACCAGCGCATACAGTTACAGGAAGAGCCGAGGG
TGCAGCCCTCTGCACCTGCAGATGCAATTTGCATTAGCCAAGCGCCTGCG
GAAACGCAGAGTTTTATTTACGGATTCCTAATCACAAAGGGAATCATGCC
TGAAATGGTGGGGGATGCAGAATGGAGCAAAGAGAAACAGCGGATAATCT
TCCGTGTCGGAAGGGCTGCTCTGGGTCGTGCAGTTCATGCTCGACAGCAA
CCGAAGTGGGTAATGTACGGCCAACCAATACCATTCGCTGCCGCGGCACC
TGCCGTAGCACCGGATGTAGCTGCGGCCGCACCTCTAAAGGTCGTGCTCA
CCGAGGACTATCTATCAGCGATCAAATATCAGCACGCGATTACGAACTAC
TCTGCAATGAACGTGCAGGCTATAGCTATGCTGGGTACTCGCTTGCCCGT
GCAGTTAAGGGCGTGGCTGATACAGAACAAACCGACAGTGATACTGTCCC
TGGATAATGACCAAGCGGGACACTCCGGCGCGGCCATGATACGGCGCGCG
CTACGTCCCTTTATGTCGTGCCACGAAATCTACTACGACGGGGACCCAAA
AGAGGCAACAATACAGGAGTTATTAGATGGTATTAGGCGCGTGTAAAGAG
CACAAACAGAAAGGCGGACCAAAGGGTTACGGAAATACCACGTTCAAAGG
GCGGAAGATACCCCTGCATAGAAAGGTGTATTGCTCGGCGCACGATATAT
CTCCGGAGAGCATAGCGGGGCTAGTTGTGCGCCATAAGTGTGACAACCCG
AGATGTATTAATCCCGAGCATTTAGAATTAGGTACGGTCAAGGATAACGT
CCATGACTGTATTGCCCGGGGTAGGGCTAGACGTGGAGTTTCTAAAGGGG
AGCAGAATGGGTACTCCAAGCTAACAGCGCAGCAGGTGGACTATATCAGG
AAGACCTACAGGCGGTACAGCAGGGAACACGGCACACCGGCCATAGCTGC
TAGCCTTGGTGTAAGTGTGTCAGCAGTGCACGATGTATTGAAAGCTAAAA
CTTGGAGGCTCTAATTGGACCTAATAGTTGTTCGTGCAATGTGCACGCAG
AAGGTGTGGAACCGACTGCGTGAACAGATACCCAAGTCCATGCTCGCGCC
GGATACGTCGAACCTACTAGACTGGGTGGGGTTGTACTGGAACACGTACC
CGGAGCACCAGGAAGTGCAGTGGGATGCGATGCAGAGCATGCTCAACCTC
CGGGCCGGTCACTTATCCCGGGAAGAGAGGGTAATCATGGACGAGCTTAT
GCGGGGAGTACAGGCCGTACCGCAGGATTCTGTGGTGGGGATTGTCCAGA
CCCTGAACGAGCTGGCCTACAGCGGGGAGGTAGCCGCGCTGACGCAACGC
TATCAGGATGGGGAGGAAGTTGATTACCTGCTGGAAATGAAGCACCTCCA
GCGCAAGTACGGGGACGGTGCTGCTGTTCATGATTCGCTGCTTGAATGGG
AGAGCGGTAGTGTTGACGAAATACTTGCCGCGACTGACGAGAGCGGCGGT
CTTAAACTGGGCGTGTTCGAGCAACTCGCTAGCAACATCCGAGGTCTACG
TGGCGGGGACTGTATCGCAGTGGCTGCTCCTGTGGACTCTGGTAAAACTA
GTCTGCTTGCTGCTATTGCTGTGGATTTTGCTGAGCAAATGCAGCAGCAG
CCGGAAGTGTACGGGGACCGCCCTATCCTCTGGCTTGTTAACGAGGGTCC
GGCGACGCGCACAGTGCCGCGGGTATATCAAGCGGCGCTGCATTGGACTC
TGGCGGAGATTAAGGACCGGCACAGTAAGCAAGAGTTCGTGCCAGCCTAC
CTCAAGAAAGTAGGCAGGGCTGACCGGATTCGTGTTAAGGCTGCGCACTC
ATTGACGATGGCGCAGATATCCACGCTCATGGAGGAGATGCGCCCCGCGG
TAATCATCATCGACATGGTGGCGAATATCCGTGGCGGCACTATGGAGAGT
GAGCACCAGAACCTTGAGGCGAAATGGCAGGAGCTGCGTATCCTTGGGTG
CGAGAACGACTGCGCTATTGTAGGCACTATGCAGCTTTCACTCGAAGGTT
ACAACATGCTGTTCCCGCCGCTCACCGCTATGAAGCAGAGCAAGATTGGC
GTGCAGGGTGCCTTGGACTTGGCGATTATGATGGGATGCTTGGACAGGAA
CGAGCAGCCGCACATGCAAAACGTCCGTGGCATCAGTACTCCGAAGAACA
AGATGGCACTGTCTGGTAAAGAATCGCTCCTGCAATTCGAGGTGGGATTC
GAGCCGGGTCGTTGTAGATTTGATGAGGGCCAAATTAATGTCTAAGTTTA
AAGTTGGCGATAAAGTAAAGCGCAGCACCGTTGTGCCGCGTGATATATTC
TACCGCACTGGCGTGAAGATTGGCAGGACTTACACTGTGTGCGCCGTAAG
TGAAAGCGGCGCCTACATAGGACTGACTGAATCTAAGGAGAGCACATTCA
ACTTTGATGCTGATGCGTTCTCTCTTGTATCCACCGGTGCTGCTTGGGAC
GTAAACGAAGCACTGCGCCTGCGCGGGTTGGCAGTACAAGCGATACAGGA
GTACAACACTTACCTACTGCAGCAGCCGCTGCTGGAGGCTATCGAACCTC
CGCCACCAATCAAGTGACTTCCCTAGCGCCTTCTACGAGGGCGCTATGTA
GGTACACAGGAGGATTTATGCAAGTAGACTATACAGGGGTTATCCAAAAA
GTGGATTACACAGGACTTATACGCGGTAGTTACGTGGTGCGACACCGCGT
TACCGGGGAATTTTGTACCGTGGAACTCGGGGCACGTTACAATCAGAGAG
AGTGGGATATTGTAGGGCCTATATCACTGCTGGGAGATTTACTAGTATGC
TTAAACCGTCAGACATCAACTACCTAGACGACGAGGTAATCAAGGCGTAC
GCTGCATCTGCAGGTACTTTCCGTAAACGATTCGCACTGGACAGCAGCCA
GCTGATTGTGCATCTGGCTATCAACAAGGCTCGGAGGGCTAAGTGGAAAT
GACAGGTTGTATTGACCACGGACAGAGGGGAAGCACTTGCCGAGGAAAGG
GCGCTGGGTATGGCCGCTCCAGATTTGACGGGAAGACAACTGGCAGCCAC
CGCAAAGCATACTGTATAGCCCACAACTTGAAGCTGAGCGATATCGCGGG
ACTTGTAGTCCGGCATTCGTGCGACAATCCTCGGTGCATAAATCCGGAGC
ACCTGCTACTAGGGACTCCTAGCGATAATATGCAGGACCGAAATAAAGGT
GCGCGTAATTTGCTGGGCAGCCGCAACCCTGCTGCCAGACTTACCCCAGA
AGACGTGCACAGCATACGAGAAGCATACGCTGGCGGTGAGACCCAGATAT
CTATAGCGAGACGCTTCGGGACAAGTCAAGGATACATATCTAATATCATA
AAGGGGAGGGTATGGAATGAGCAGAAGCATCCTGATAACGGATTATGAGA
CGCAAAACCACCCATATTACGGTAGTGTTGCTTCCCCGTACTGTCCGGAT
AATTACATCGTAGAATCAGCGTGGCGTATTGACCGCACGCACGATGACGG
TACGGTAGAAGTAGGCCCCGTAGAGAGTGTACGGTATAACAGTCGCGCGC
ACTTTGAAGCGGCACCTGTATCAGAATGGCTCCCAATACCAGCTGACTGT
TGGCTGATTGTGGCTCACAACGCCGCATATGAGATTAGCTGGTTCCTAAC
CTTTGCGCGCGCCGAGTTTGAGGCCTTCCTAAAGCGGGGAGGTCGCGTAT
TCTGTACGATGCATTCTGAATACATCGCCTCGGACTTTCAGAGCATGTAT
CCGTCGCTGGACGAGACGGCTCCTAAGTACGGTGGTACGCACAAAGTAGA
CGGGGTTAAGCTTCTGTGGGAGCAGGGTGTGCTAACCTCCCAGATTGACC
CGATGCTACTGCACGACTACCTGGTTAACGGGGACATCCCGAACACGGCC
CTGTGCTTCTACGGCCAGTGCGCTACGTTCGCCCAGCGCAATCAGATGCA
GTACGTGTGGGAGCGCATGGATGCCTTGCTGGCTTGGGCGTACTGCGAAT
GGTTCGGCCTGTTCGTGAATATGCCGATTGCTCGCAAGAACCAAGAAGAG
CAGGAGCAGCGCATCCTGGAGATTAAGCAGGAGCTGCAGCAGTACATCCC
GAAGGACTTGCCGGAGACGCTGGATTTCAACTTCGGTTCGGACTTCCATA
TGTCTGCACTGGTGTACGGCGGACCTATCAAGTACCGCAAGAAGGTTCCA
TATTTCCCCCCGCAGTATGTCAAGGCAGACTATTGGCAAGTCGGGGACAC
TTGGGTTGCCGTGGACGACATGCCCGCGCCACCCGGTGCAACCACGTACA
AGTCCGGTAAGAACAAGGGGCTGCCAAAAGTATTCCGCCTTGATACAGAG
GAGGAGAAACTTAAGTGGGAGGATGACCTTTACTTCTGTCCGGGCCTAGT
GGACATCCAGGAGCTTCCGGAAGTTATCCGGGAGAAGTACGCAGAGCGCG
GAGAGTTCCGGCAGGCGCGTACCCTGCATGACGGCACGCCAGTATACAGC
ACCAGCACTGACGCAATGGAGGCACTGGCTCGCCAAGGGTTCGAGTTCTG
TAAGTTGGTAAACGAGCTGGCGGCGCTTGAGAAGGACACTGGTACTTACT
ATTTGCGGGAAGTTCTGGATGCAAACGGAGAAGTCAAAGAGCGGAAGGGA
ATGCTGCAGTACGTAATCCCTGAACGTCCTGATGGTTCCGGAATCATACA
CCACCGCCTGAATACCTGTGCCACCGTAACCGGGCGCCTTAGTAGTTCTA
ACCCGAACCTGCAGAACCTACCCCGCCCGGATGAGGACGGGGATGGGGTG
GCTAAATCCAAGGTGAAGCAGGTATTCACCAGCCGATTCGGTGATAACGG
CCGCATCACTGAGGTTGACTACTCTGCGCTGGAAGTGGTTATGTCCTGCG
TGCATACAGGGGATAAGAAACTGCTGGGCCTGCTACAGGCAGGTACGGAT
ATGCACTGTTACCGCCTAGCTTTCCGTGAAGGATTACCGTATGAAGAAGT
ATATGAGCGCTGCCACAACAAGAAGCACGAGCTGCATCCGCTTTGGAAGG
CAATGCGTACAAGTATTAAGGCTCCTAGCTTTGCAGCCCAGTATGGCGCT
ACGGCTAAGGGGATTGCGTTTGCTACTGGATGTACGGTGGAATTTGCACA
GGCTTTCTTGGACAACGAGGCTGCGCTGTTCCCGCAAACAATTGGCTTCC
GCGCTGTTGTTAAGGAAGAGGTAGAGCGTACCGGTGCGGAGGGTCGCATG
TACCGGGAGCAGGCGGACGACGGCAGCTATCGAATCTACCGCATTGGGAC
GTGGACCAGCCCTGCTGGTGCCCGCTACAGCTTCCGTCAGAAAGAGCAGT
GGAAGGAGGTTGTGCCTGGGCAGCGTAAGCAGAAGGTCATGGACTACAAG
GAAACCGAGATGGCGAACTACTGGTGCCAAGGGGAAGCATTCTTCCTGAT
GGCGGTGGCGGCCGGTATGGTTCTGCGTGCACTCTTGGCCCGTGACTGGT
TCGACAATCAGGTGTGCCTGATTACGAACGTGCACGATGCGCTGTACCTG
GACAGCGCCAACCCAGAGGTTGGACGTGAGGCGAGCTTGCTGGTTAAGCA
GTGCATGGAGGACGCACCTAAGCGTATCCACCAGCTCTGGCCTAACTACG
GTATCATTGGTGAGGTCCCGTTCCCAGCAGAGGCTGAGATGGGTACGAGT
ATGTACAGTAAGGAGAAGGTAGAATGAGTATAAAGTCAGGCAGTGTTGTG
GAGTTGATGGATCTTGGGCCTGAGCCGATAGACCCGAGGTATGCAGCATA
CTTCACCCCAGGTACAAGGCACACGGTTATATTCTTCGACCCGGTTACTG
GTGAGATAGAACTAAGTTACCCTGGACTGTTAGTAAGTAGGCCCGGGGAC
GGCGTCACCTTCTTCCCCGGGGAGTACAAGCTTATCGAAGAGTAGTGATA
GGTGTACCCTTGGGTGGTGTAGGGGGTTAGGGTAGCATGGAAATATGCTA
GGGTCAACTAAATAATTAAATAAAATTATTTGTTGACTTTGGCTTGATTC
TGTGATTCCCCTAGAATTAATGTGATACGAGTAGGAACAACACAAGAGAG
GCAATAATGGCACGTGTTAGCCTAATAAAACTATTCACCAAAGAGCAGCA
CCAGGCAATCCTGGGCCAGTACCTAGACAACGCTCTGGCTGCTCAGTACT
ACAACCAAGAGCTGGATAATCGCGGGGATGTGGACACGGACATTAGTGTA
TCTCGTCAGCTTGTGCGCTATTGGCGCAGCATCTTCATGGATAACAAGGG
CAGCAAGGCAAAGGCTAATAATGCTTTGATGCAAGCCCGCAAACTAATCC
AGCCCTCCCCAACGGATGACATTGGGGATACGTTTGTACCGGAAACCTGT
CGACGTATTCTCGTTATCGGGGACCTGCACGAGCCGTACACACATCCGGA
CGCGTACGACTTTTTGCGCACTGTACGGGACGAGTACTGCCCAGACATTG
TTGTGCAGATAGGCGATGAGACGGATGGGCACGCCATTAGCTTTCACGAC
AGCAGTCCGGAGTTGGATAGTGCTGGGGTGGAGTTAGAGAAGGCCAAGCT
TGGCCTGGAGCGGCTGCATAACCTGTTTCCTAACCTGCTCCTGTGCGACT
CTAACCACGGCTCTCTTGTCTACCGCAGAGCCAAAGCTCATGGACTCCCT
GTACAGTTCATTAAGAAGTACCGGGACATCCTGTTCCCAGAGCATGGGGC
CCCCGGGTGGAGTTGGGGCGATGCTTGGGATTTGAATACTCCACTGGGTA
TTGTGCGATTCCAACATCAAGTATCTGGGGACCTGCTGCTCAACGCAGCC
CATGAACGTAAGTCCATGGTGATTGGACACTTCCATGGGAAGTTAGATAT
ACAGTATGCCGCTAGCAGCACTGCCCTGTACTTTGGTGCGCACTGCGGTT
GTTTAATCGACAACAAGAGTCTGGCCTTTGCTTATGGTAAGTTGTCAAGA
AGCAAGCCGATTCTAGGGTGTATGGTGATTACAGATGGATGCCCGCAAAT
CATCCCCATGTTACTTGACGATTCCGGGAAATGGGTAGGGAGAAGCAAAT
GAATTTGCTAGACGCAACCGTCACCCGAGTGGGTGCGCCCGTATGGGATG
AGCAATACCAGGTGTATCGTGTAACCCTGGAGTATGACTGCTGGGGGCAC
AAATCTGAGACAGAGCGGTGGTATAAAGATGAATCCTCAGCTCTGAGTTT
AAAAGTTGGCGACATAATCAAAACCTAATTAGGGGTACCAATGAAAATGG
GAATCTGTTCTGTACTGGGTCTTATCTTTATAACCTTGAAACTGACCGGG
GTTATCGCCTGGTCCTGGCTGTGGGTGCTGCTTCCGTTCTACGGCGGTGT
AGCTTTGCTGTTGGCAATCCTGGCGGCAGGCGGTGTGGCGGCAGCCGCGG
CTGCAGGCATTAAGTCCGCACTTAAGAATCGCTAGGCCTGTCCTGCATCT
GCACGTAAATATCATTTGAACTAAACGAGAGGGTATATGCACGCTACTTC
TCTGCCGCAATATTTGCGGTATGACCCCGAATCGGGGAAATTGCATAGGC
CTGACGGTTCCGAGGCTGTGGGTTACATTAAGGATGGTTACAGGGTAGTA
AGTGTGAAGGGTAGGCAATACTTTGCACATCGACTGGCCTTCGCCTTAAT
GTGCGGACGTTGGCCGAACGTTATAGACCACGTAAACAGAAACCGTACAG
ATAATCGGTGGGTCAATTTAAGGGAGGCCAATAAAGCAGGAAACGCGAAG
AATGCAGGATTGCGGAAGGATTCCCGGTCGGGGTATCGTGGAGTGTCTTA
TCGTAAAAGCAATGGTAAGTGGCGTGCCTACATACAAACAGATGGGGTAC
AATACCACCTAGGATTCTACGCTACCGCAGAAGAGGCCCACTTAGCAAGG
CAAGCAGTTATCTCTCAGCATCACAAACACTTTTCTAACGAGGTATAAAT
TATATGACTACTAATGTACTGGCATCCTTGAACGCTCTGGTAGACGCAGC
AATCGAAACCCAAGATGTAGATATGCGGGAAACCTCACAGGGCGGTGCGT
ATGAGGATGTACTGCTTCCGAAGGGCGAATACTACGGCTACTTCACCGAG
TACGTAGAAATCGGTAAGCGCCTACCAACTAAGGGCGGTAAGCCTACTGG
TAAGCCTGCAGTGGCTAACGTGCGCATCGGTATTGTGGTGTACGGTCCTA
ACGGTGAAGTGAAGCGTATCCGCCCGTACCCGATGGCTATCAGTAACTTT
GAGCGAGCAGGCTTCAAGAAGTTCTTCGACAAGCTCAACTACGACAATAG
CATTAAGCATGCAGCACAGCGTCTGGGGCAGGCCTTCACCTTCCCGATTG
ATGAGCACACCAGTGCTGCGGGCAAGAAGTCTAACATCGTGGACCTGTCC
GGTATCCGCCCGATTCCGAAGTTCGACCCGAACACCGGCGAGCCTATCAA
GATGCCAGCCCTGGATGCCTCTGAGATTAAGCTGTTCCTGTGGAACAACC
CAACCAAAGAGACCTGGGACAGCCTACACATCGAAGGCACCTTCGACGAC
GGTAAGAGCAAGAACTGGATTCAGGAGGATATGTACAAGGCCGTAGACTT
CCCGGGCAGTGCTCTGGATATTATGCTGAACGCTGGCTCTGTTCCGAGTC
CGGCAGCTATGCAGGCACCTGCTGCTCCTTCTGCACCGGCGGCTCCCGCT
GCACCGCAAGCACCTGCAGCCCCAGCTGCTCCAGTGGCTCCTGCGGCTCC
TGTAGCGCCCGCTGCGCCTGCTGCACCTCAAGCCTAATCTACCCTAACCT
AAACTAATATGGCCCCGCATGGGGCCTTAGAGGAAGACTATGAACATCAT
CAACATTCTCATCAAACTCCTGAGTGCAGCCTACACAGCAGAAGCTAAAC
GAGCAGATGCCAAAGCGCAGTTTAACGAGCAGCTGTCAGTTAAATTCGCA
GACGACGCAGTACGTCTGGCCGCTCAATCCGAGGCGCGAGTAGAGGCCTC
CAAGCACAGCAAAGAGGTAGCAGAAGCGCATGCTTGTCATGCTGATAACC
TGCGTGCCAAGCGTGACGAAGTAGCTAACTTCCTGGGGGTATAAATGCGC
ATAATCACATGGGCCAAAGAACAGTACGCTGTGTTTCTGCTTCTGCGCGC
ACAGCGTTTGCAGAAGCGAGCAGACGACTGGCGCTGGGTAGCTAGCTCTC
ACGCATACAGGGCAAGCCTTCTGGGTCCCGAGATTAGTGCGCAGCGTTAT
CACTTGAATCGCCAGTGCGCCAAGTCCCGGCGCCGTGCATACGCCCTGGG
CGCAGAGGCCACGGCCACTGAGACCAAAGCCTACGCCTTCATTCAAAAAC
ACAAACTGAAAGGATTTGACTAATGGATAAAGTATTAGAAGCGTACGAGA
ACCTTGCCATTACGGTCGGCTCAGCGGTATACGATGCAGCGGCGTATGGG
GTGCTTAATATTAGTCTGGACGACATCTACAACGCACTAGATGAGCTGGC
GGCCCTGTACGGAATGGACCTGGACCTGGCCGCTACAGCCTTCCGGGAGC
ACAACGATCTGGCGGCACATGCCGATAAGTTACGAGGAGACGACCTTGTA
CTTATCCGCGTAGTGGGCACGCTCAGCGTTGGCCTGGCGGAGATTGGCTC
CTGTATCTACGACGTAGACCAGAGCCTGCGTACTCCGGAAGTAATCGGGG
ACATGCTCGGCACCGTGCTGGTGCTGTCTGAACTGGAGGCTTAAGTATGT
TGTACGTATCTCGCGCAATTTACGTAGCTTTGATTCTCCCGCTGATTCCA
TTGGCGGGACTGTGCTACCTTGGCGATAAGCTGAGCAAGGCAAAGTGGGC
AGAACGTTGGGTTAACTGGGCCGACAAGAAGGCCCGCGATATTACGGGGC
GCTGATGATTATCAACGGGGTTGACTTGTCCCAGCTTAGCGAGCAGTTAG
CTCCGCAGAACTCTGGGAAGATTCTGCTGTACGATGCGGATTTTTGCGTG
TACAAAGCCGCCGCTACAGTAAAACGTTTGGATACCGCAATACGCCGCTT
CTATCAGCTGGTGCTTGAGGACATGTTCCTGGTCGGCTGCTCAGAGGCAG
TGGCGTACCTGACGCCTGCAGGATGTGCTAAGTGCTTGCGCTGGCACCTG
CCTACGGCTAAGCCCTATCAGGGGCAGCGCGCTAATCGACAGGAGCTACC
GCTCAAGGCACCGTTGAAGCGGCACCTGATTGAGAACCCAGACCAGTATT
CTGAGCAGGGTATTCAGGTAGTCAGCAGTGACTACTTCGAGGCCGACGAC
CTCTTTGTAATGGATTCGTACAGCTTCGGAGACCGGGGAATCCTGATGTC
CCAGGACAAGGATTCTTGGCTCAGCCCTATGGCTCGGTTCGATATACCGA
CAGGTACAGTGTGGCCTGCACTGGAGGACCCATTCGGATGGATTAAGTGG
GATGACACCCAGGCTATGCCTGTACGAGCACACGGGTTGAAGTTCTTCTG
GTGGCAGATGCTAGCAGGGGACGACGCAGATAACGTCAAAGGCATCACGT
TGCTTGATGGGAAGCCCTGTGGCAAGCGAACGGCCTTTGATGCTATCTAC
CCTATTACCTCAGAGCAGGACGCCGCAGAATTCGTCGTAGCGGCTTACGC
TCGAAACAACCAAGACGTACTCGCAGAGGCAGAATGCCTGTTCCTGCGGC
GCTCCCCGTCAGATTCTGCCTATCAGTATCTGATGTCACTGTTGACTACT
CCCAGTCTGCGTGACTGGGTGCATTCGCTGCACGAGTACCATAAACAGCA
TATACAGTGGATACAGGAGCACCCAGACAATGGCGAAGATGTCTGCGAAG
GAAATGAGCCTGCGGGCGATTGAGTTATACTACGAGGGGAAACACGATGA
ACTTGAAACTATTCTGGATGCGCTGCGTGAACGAGCACCCAAAACACATC
GAAGAACGGTTGAGCATTTGGATTCTCTCATTCACGACAATGCTATGCTG
GATGTAGTTGGGGGGATTGAGGTATGGTAATGAGTACACCTTGTATAGAC
CATGGGAGAAAGGGGCGGCCAAAGACTGGGTTCCTATCCGCGTGGGTGCT
TATTGACGGTAAACGCCAACCTACAACCGCACACAGGAAGGCGTACTATG
AACACACAGGAGAGTGGCCCGAAGTAGTACAGCACACCTGTGGAAATTCT
CGCTGCATTAACCCTGAGCACCTGCATGGAGGGACCCACAAAAGCAAATC
AGCAAAGGGTTCCAGCAGCGGCCGCTCACGTTTGAACGAAGGTACGGTGC
GCTATCTGCGGCAAATGCACATTCCTGGGGACCGGGAATGGGGTAGCAAC
GCTATAGCTAGACGCCTGGGTATGGCTCAAAGTACGGTATATCATATGTT
AAGAGGGATTTCATGGCGCTGCGTAAAATAACTCGAGCACAGATTCGCTC
TGTGGCTATTAAGCTTGCCAAAGACCAGGGAGGTATATGCCTCCTCTGCG
GCAAACCTTTGGACTTCACAATCAAGGGGGTAACTGGTGATTCTGTTGTC
GTTGACCACTGTCATATTACTGGGCGTATTCGGGGTGCTCTTCATCGCTC
GTGCAATGGAGGGGAAGGCAAAGTGGCATCTGCCGCTGGGCGCTGGATTG
TTGGTAGCATGCAATCTTCTGGGGCTATTGCTGAATCTCTACGTAGGGTC
GCCGATTACTTAGACCGAGAACCTACGGATATGCTATACTATACGCACAA
GACGCCGGAAGAACTAGCACAAGCACAGAAGCTCAAGGCCCGCAAGGCCC
GGGCACGACGCAAAGCACGGGAGACTATTAAATGATTGAATCCACTAAAT
TCTATGCAGGTGATTTGGTTGTGCGCAAAGCGAGTCACGTAGGGGGTATC
TGGAAGGACATCTGTGAACAGCTACAGGTAGACCTAGACTCCCCCAGATT
AGTGACGTGCGCAGAAGACGGACTTATAACCTTAGCCGAGTGTGGGACCT
CTTGGCGAGCGGAGTTCTTCCAGCTCTTCCATTCGAAGAGCGAGGCTGTT
TCTGACTCAGTGAACTCTCCTCGGCACTACCAGTTCTTCCCGGACCTGGA
GGCAATTGAGGTGATTGCACGCAGTATGACGAAAGAGCAGTTCTACGGAT
ACTGCCTGGGGAACCGGCTCAAGTACAGACTGCGCGCCGGGAACAAGGAT
AAGCTGGAGCAGGACATTGCCAAGTCCGACAAGTACTCAGAACTGTACGA
GCAACACCGAGGTAAGTGCATTGACGCCTAGCGCATGGTGCCACGGGATG
TGGCAGAAAGCAGTAGAACGGGGCGACGAAAGCTCCGCTAAAGACTATCT
GGAGATGTACAATCTCTGGGTGAGTCGCAATCAGTAGTTAGAAGTACCGG
ACATAACCAAGGAGACTAAGCGCCTATGATTAGCGCCCTGAATACGGTTG
TAGTACCCGAGGAAGCACTGGTGAAGCGCCAGCTGGAGCTTGAAGAGACC
TATAAGATTCGCGGAATCGAGCGGGCACGTAAGCTGATTACGGACGCACT
GCAGAATGGCGGGATTATGAACCTGCCGATGACGCAGCGTATGCTCACCT
CGGCATATGAGGTGGCTGCTGCCGCTATCGATGAGATGCGAAATGTCAAA
GCCCCGGGCATTGGTGGTAAGTACCGACGGTTCCTGCGCTTAGTCCCCTT
GGACGTCCTGACCACTCTGAGCCTGTGCACAATGTTTGAGGCGTTCAGCG
TCGCCCCTGGCGAGTCCGCCAGTCGCCGTCAGACTGCACAGGCGGTAATG
TCCGCACTGGGCAGAAACGTACAGTCAGAGCTACTGGCTCTGCAGTTACG
CAACGTAGCCCCTGCGTACATGGACCGTGTGTATGAGTACCTCACAGAGC
GCCGTACGAAGTCCCCTACGCACATCCTGCGTACGCTCCGCGCCAGTGCC
GAGAACGTGCACTATGGGCACGAGCCTTGGACCAATGCCCAGAACATCTC
CGTAGGGCGTCTGCTGTGTGCCGCGGTGTTTGAGACGGGCCTGTTCCAGT
GGAAGAACTGTAGCGGGAATCTGAGCATGCTCTATCCGGCTGACGACGTT
ATGGAGGCCTTCCAGAAACTGGTAGAGTCCGCTGACACTGTAACCATGAA
GCCGCCTATGCTGGTACCGCCGGTGCAGCACACTACTCTGTGGGATGGTG
GATACCTCACCCCTATCGACAATCGCGGGACCTATCATAACTCGCACATT
GACAGAGCTCGTCTCCGTGAAGTAGCGGAAGCATTTAAGTCCGCGGATGG
CATTAAAAAAGCGCTTAATAAGGCACAGGAAACCCCGTACCGTATTAATA
AGCGCATACTGGAACTGGTGCAAGAAGCACGGGCCATGGGTGTTGGGATA
GGCATGCCGCGCTCAGTACCGGAGCCGAAACCGGAGTGGTACTTGGATGG
TGTTCCAAAAGAGAACTACACAGAGGAAGAGCTTGACCGTTTTGGTGAGT
GGAAGACGCGCATGTCCCTGTGGTACAGCGCAGACCGTAAGCGTGTGTCG
CAACTGCGCAGCCTTTTGACTACGTTAGAAATGGCAGAGGAATTCAAAGA
TGAGAAAGCTCTGTACTTCCCAACCTGCGTGGATTGGCGGTACCGGTTGT
ACTTCAAGTCCTCGCTGCACCCTCAAGGTTCTGATTTGCAGAAAGCCCTT
CTTGAGTTTGGCAGAGGAAAACCTCTGGGTGATCGCGGCTTATTCTGGCT
CAAGGTGCATGTCGCCACATGCTTTGGTTATGACAAGACCTTATTCGAAG
ACCGCGCAGCTTGGGTTGATGCGAACTTTGCAGAGATTGAGCAGCTTACA
GTTTCACCGTTTGATTGCCCTGCTTTCACCTCCGCGGACAGCCCTTGGTG
CCTATTGGCCGCCGCTATCGACCTGGTTAATGCTGTGCGTTCTGGATGCC
CAGAAGAGCATATTAGCCGAATCCCAGTTGCTATGGACGCTACAAACTCA
GGTGGGCAGCATCTCTCAGCGCTCCTGAGAGACCCTGTGGGCGGGCGTCT
GACGAACCTGTACTGGGAGGGTAACTATAAGAAAGCTGACCTGTACATGG
ACGTGAAGCGCCGTACGGACGAGAAGGTGATACTGGACCTGGACAAGGAG
GATTTCGTTATCCAGAGCACGTACTGGAGAGAGAACGAAATCACCCGCAG
TATGACCAAGCGCCCCAGTATGACCTATTTCTACAGCGCTACGGTGCGCA
GCTGCAGCGACTACATCTTCGAAGGTGCTTGCGCCGAGGGATACGAGGGT
GCCGAGACTAACAGCCTGTGGAACCTGTCGTGCTACCTGGCGCCGCGTAT
GCGTACCGCTATCGAAGAGGCGAACCCAGCTGCTGCGGCAGTTATGGGGT
ACTTGCAGAACCTCGCTAGACGCGTACCGGCAAGCCAGCATCTGCAGTGG
TATACGCCGCTGGGTGGGCTTGTAATGAACCGTTACACGCAGCGTGAAGA
AGTGCGGGTACGCATTGACTGCATGAACCTCACCGTCATGCGGGTGCATA
ACCGGGATTTCAAGACCTGTAACAAGCGCAAGGCAGCCTCTGGGATTGCC
CCGAACTTTGTGCATAGCCTGGACAGTACGCACTTGATGATGGTTCTGTG
TGCCGCGGAAGGGTTGGACATCGTGCCTATTCACGACTCGCTGGCTACAC
ATGCAGCTGACGTTGACGCTATGCACCGACACATCCGCGAACAGTTTGTG
AGCCTATACGAAGAGCATGACCTGCTTGGGGATATTACTCGCGCGGCAGC
AGCAGCTGGGGCGGACTTGACGGATTTGGATATGCCAGAAGTAGGTTCCC
TGGACATCCGGCAAGTGCTGGAATCGCCTTTCTTCTTCTGCTGATAAATG
AAGTTACCGGAGTAGGAATGAAGTTAAAACACACTAGTAAAACTTCCGAT
TACACTCTCAAGGTTCTGTATAAGTCTGACGACATTACAGACGCAGTGAA
GCAACTGCACGAACTGGGCCACGGCATTAGTCGGGGCCTGGCTCCAGAGC
AGCACTACTGGAGAGTGCTGGGAAGTATATTGGGTAAACAGTATATACTA
GGAGTCTATGACTCCCAAGGCGGATTAGTCGGTGCTGTCAGCTACTATCC
AGAAGCTGTGGAGGACTGTCATTACGTAGAGCCTGTGCTGTATACAGACT
TCTTCGTACTAAAACCGGACAATGGTGCGGCAGTGACTGTGATTATGCAG
GGGATGCACGCGATAGCCAAGTGCATGCGCGCCGGGCGTATTGCCATTAG
CCGGAGCACATCGGATAACACGTACAAGACAACTTATCATTTAGTGAGGT
CAGAATGAGTGGTGGTTTAGGTAAACTGTTAGGTAAGGCCACGGATATGC
TCGGCCTTACTGACAACGCAGGATTAGAGGCACAGCAGCGCTTGGCAGAG
CAGCAGGCCAGCGCAGCTAAACAACAGGCTGCCTTAGAGGCTAATAGCGC
CGCAGATAACATTGCTGAGATTGACCCAGCAGGGGCTGCCTCTGCATCTG
CAGATGCAATTACGTCTGAGCAGAAGAAACGGCGACAAGCAGGGCAGAGC
AATCCTCTGGGCCTGTAAGGGGGTAGCTTGGAACAAAAAGCAACATTAGC
AGAACTCTTTAAGAAGGACCAGGACGCGGGTGTCTTGGATGCCTCTGAGA
AGTTTGCGCAGTGGACGCTCAGCACTATCTTTACCCGGGACGATTCCCTG
GACGGTAGACGCAGGCCCCTGGAGCGTGATTACCAGAGCACAGGGGCGCA
GCTGGTCAACACTGCAGCCACTAAGATTGTAGGCGCGCTGTTCCCGCAAG
GCACTAGCTTCTTCCGGTTCTCCAAGAGTTCGGACCTGGACGAGTTCATT
AGTTCGCTGGGCAGTGCTGCTACGGCAGAATCTAAGTTGGCCGAGGTCGA
GAACACGGCGTCACAGAAAGTATTTGAGAAAGACGGTTATGCTGCGAAGT
TGCAGGCTGTGAAGCTGCTGCTGGTTACAGGTAACGCGTTGGAGTATATT
GATGAGCGGACAGGTAAATCCATCGTCTATTCAGTCCGTAACTTTACCGT
TCGAAGGGATGGAAGCGGTAACGTCCTGCGACTCATTATCAGAGAGCGCG
CAAGCGTCCAGGACCTGCCAGAGAGTTTCCGGAACACCTTCTACCGTGAC
AAAGACCCATACGGCGACGTTGATATCTACACTGCCGCTTGTCGCAAAGT
TAAGCGGACAGAGGACGGTGCAGAGGTAGTAAGCTACGAGGTGTACCAAG
AAGCAGACGGGCACCGCATTGGAGACAGCAGCACCTATCCGGAGCTGGAG
CTTCCCTACAACGTGCTGGTGTGGAACCTTGTTAGCGGCGAACACTACGG
GCGCGGCTTGGTAGAGGACTACGCCGGGGACTTCGCCAGATTATCGGTAC
TGTCGGAAGCGTTGACTAACTACGAGGTTGAGTCTGCGAGGTTAATCCCG
CTGATTGACGCAAGCTCTGGGTTAGACGTGGACGAGTTCGCAACGTCGGA
GACTGGCGAGGCTGTGCAGGTGGGCGGCGGCGGTTCCAACGGGAACAGCA
AATCCCCCGTCACTGCTTACGAGGGTGGCTCTGCCCAGAAGATTCAGTGG
ATTGCCAGCAACATTCAGATGCTCGAACAGAAACTGTCGCGTGCGTTTAT
GTACACCGGTAACTCCCGGCAAGGTGAGCGCGTCACGGCTTACGAGATTC
GCCAGAATGCCAAAGAGGCGGAAGCCGCTATGGGTGGCGGGTTCAGTATT
CTGAGCGACACATGGCTGCGTAAGCTGGCGTACCTGTACACTGCACTGGT
ATATCCTCGCTTTAAGCTGTACCTCAGCGAAGGTGTAGTGAGCATCAACG
TTACGGTGGGTACCTCTGCACTGGCTAAAGCCGCAGCAGCGGATAAGCTG
CTAGAGGCAGCGCAGTCCATGCAACTGGCTATCCCGGTGCTGGAGCAGAT
TACTCCACGCTTCAACAAGGATGCGTGCGTAGACTGGTACTTCGACGCCT
ACGGTATCGTCAGCGAGCCGTTCATGTACACAGAAGAGCAGCTGCAACAG
AAGCAAGAAGTTCAAGATGCGTCTGCCGATGTATCCGCAGGTGCAGCACA
GGACCAACTCCAGGGCTTGACAGCAGCAGACCCAACAGTAGCAGGTAAGC
AGCTGGGCTTATTACCAAGTTAACAACAGGGGCATAGATGGATAACGTAG
AAAACGGTCAGAACGTAGAAACTACACAGGTAGAGAACCAAGGCGGCCCT
AAGATTCCGGGCCTAGGTGCTCCCCTTAACGCCCCGAACAATCAAGGCGT
GCAGGATGCGCCCGCACCTACCCAGCAGCAACAGGGCAAAGATTCCCCTG
AACCTGCTAAGATTCCTCTGGATATCGAAGCCCTAAAAGCAGCCCTGGAT
AAGGGTGGCGATAGCGCTAAGGAGCAGCCCCAGGAGCTGGCTCAGACAGG
CAATCCGACGATTGACGCCGGGGTAGCTATGTTGAAGCAAGTATCTGGGT
TAACTGACTCTGATATGGTGCGGGCACTTGGTAAGGCCCTGGAGTATCAG
GACCCTAACCTAATCGATACGGCCTTCATTAAGGAACGTTTCGGCGAGCA
CGCTGCTTACGCAGAGCTGTTGGCTAAGGCGTACCTGGAAGACCAGGTTG
GACAAGCCACCAAGGCAGTGCAGGAAGCTTACGATATTGTGGGCGGGAAG
GAGAACTGGGAGGTAGCAGCACAGCTGTTTAATTCCAAGGCTCCTGAACC
TCTGCGTAACGCAGCTCGTGTACTCGCTAACGCTGGTGAGCTTAAGCAGG
CCGCTGAGTTGGTAGCGGGCTTCTGCCGGGATATGGGTCTTATCAAGACA
CAGAACCCAATGGTACGGGGCGTAGCCAGCAACAACGCATTATCTGCTGC
GGACTTCCGTGCAGAATATACCAAACTCCGTCAGGAAGCGGGCAACCGTA
GCTTGGCATCTCCGCAGTTCAGTCAACGTTATAATGATTTGCTCGCACGC
CGTGAGGCTGGTAAGCGCGTAGGTCTTTAATTTTATTTATAAAGGAAACT
AAGGCATGGCTAACACTATTTATAATGGCAACCTGACTCGTCCGCACTGG
GGCGGCGCGGCGTCTGACGTAGACATTCACCTGGAAGTGTATCAGAACGA
AGTGGATACCCGCTTCCAGTACCAGGCTCTATTCCTGGGACTCTCCAGCC
AGCGCTCTATCAGCGGTTCTAACACCTACCGTATTGACCGCTTGAACACC
TCCTCGGTGAAGGGTCGTCGCTCCGGCGAGGCGCTGGATAGCACCCCGGT
TCGTAACGATAAGATGATTATCGTGGTGGATACGGTGCTGTATATCCGTA
ACCCGATTGACTACCAGGATGACTGGACCGGTCCGGACTTCCTAACCGAG
ATGGGCCAGAACAACGGCTCTGAGTTCGCAGAGACCTTCGACCAGGCGCA
CCTGATTCAGCTCATCAAGGGCCGTTCCTGGGTTGCTCCGGCGCACCTGA
AACCGGCGTTCAACGACGGTATAGAGGTAGGCGCAGCTATCCTGGTTCCG
GGTACCACTACCGCCACGCAGCTGACCCAGGCTGAGATGGAGGCTAACGC
CATGAACATCAACCTGGCGCACAAGGCTGGTATTGATGAGCTCATCAAGC
GCAAGACCCCGCTGGCGGATATGGTCACTCTGGTGGATGTCGATACCTAT
TCGCGTCTGCTGGAGCATCCGAAGCTCCTGAACATCGAATTCGGTCCGTC
CAACAACGACGGTTACAAAGACCGTCGTGTAGTGAAGATGAACGGCGTAC
CTGTAGTAGAGTGCACCGAGTTCCCGACCGAGGCTGGTACGCATCCGCTG
GGCTCTGCTTACACTGTCACCGCAGACGACGCGCTGTGCCGTATGGTGAC
TTTCAGCAAGTCCAAGACCCTGGTGACTGTTGAAGCTAAGCCGTTCACCT
CCCGTATCTGGGACGATACGCGCGAGTTCAGCAACGTACTGGACTGCTAC
GCGATGTACAACATAGGCCTGCGTCGTCCGGACACCGCTGCAGTGACTAA
GTTCACCTTCACCACCAAGTCCTAATTGGAGGTTCAATGGCAGTAATCGC
TACGTTCGGTCTGGAGACTCTCCAGGCCAATGCAGCTCAGCGGGAGGCGG
TTAAGGCCGCCACCGATGTAGCGAAGAACATCCAGGTGGCCTCGGTCGAG
TCTGGCCGCAAGGCTACCAAGAAAACCCGTAAGGCGGCTGATGCAGCCGC
TGATACTGCGGAAGAGTAATACGCGCCCCTGGTGCCTTCGGGTGCCAGGG
GCTTTTTTTTTTTGTCCCTGTCTTAAAGGTCCAAGGGGTCTTTAATAGAG
GAACAAATATGAGAGAATTAGACGCTGTGAACCTGACGCTGGAAGCCCTG
GGGGAGTCCCGCGTTATGGACATCAACACTAGTAACCCTAGCGCTGGATT
AGCTCGCTCTGCACTTGCACGTAACCGTCGTGGGTTGCTCAGCACAGGAT
TCTGGTTTAACGTGGTCGAGCGTGAAGTTACGCCCACCACCGACGGCCTG
ATTAAGGTGCCGTGGAACCAGCTGGCTGTATATGACGCCTGCTCAGAATC
CAAGTACGGGGTACGTGACGGGAACCTATACGACCTGGTAGAGCAGAACC
AATACTTCGATGCGCCTGTGCGTATTCGTGTGGTACTGGATTTGGCCTTT
GAGGACCTGCCGGAGCACGCCGCTATGTGGGTGGCTAACTACACCACTGC
GCAGGTATACTTAAATGACCTGGGCGGTGACAGCAACTACGCTAATTACG
CACAGGAAGCTGAGCGGTACAAGAGCATGGTGCTGCGCGAGCATCTGCGC
AATCAGAAGTTCAGCACCAGCAAGACCCGTTTTGCACGCAGAATCCGCCG
CGCTCGTTTTATGGTCTAAGGAGAGGTTATGGCGCAATCATTAGAAGGTA
CTATTCAGAGCTTGCTGCAGGGCGTTTCCCAGCAGGTTCCGAGAGAGCGC
CAACCAGGACAACTGGGGGCGCAGCTGAATATGCTCAGCGACCCGGTTTC
CGGTATCCGCCGTAGACCGCCGGGTGAGATTGTATGGGAAAGCACAATCG
ATAACCCTGGGCTTGACTCCCTGTTCACTGAATACGTCGAGCGTGGCACT
GACGGTAGGCACCTGCTGATTAACACCAGCAACGGTAACTGGTGGTTGCT
GGCTAAGAATGGAAAGACCATCCTTAATTCCGGCAACGACCCGTACTTCG
TTACCACCGTAGGCCAGACCTCTTTGCAGACCGCAAGCATTGCCGGACTG
ACTTATATCCTGAATACGGAGATGGCTCCTAGCACAACCGTGGACAATAC
TGGGCGTATCGACCCCAGCACCACGGGGTTCTTCTACGTTAAGTCTGCAG
CATTCCAGAAACGCTGGAACGTCACAGTTACCTCCGCAGGGGTAGACTAC
TCAGGGGACTACACCGCCCCAGCTGCTGGCAGCACCAGCGGTAACGCTGA
GGAGGTATCAGGTGCCTACGTTGCTCAGCAGCTGCGGGACTCTCTTGTAG
CTAATGGCATGCCCGCCGGGAACGTGAGCGTACGCGGTGCGTACCTGTTC
TTCTATGGACTGAGCAACTGCGTGGTGTCCTCTGACGCCGGTGATACTTA
CGCTGGGGTATCCAACCAGTCCCGTGTAGATCAGGAGCAGGACCTGCCTG
CACAGCTCCCAGCGCAAGCTGACGGAGCAATGTGCCGTGTAGGTACAGCC
TCGTCTGAGACAGCGTGGTATCAGTTCAGCTACAGCACCCGCACCTGGTC
TGAGGTGGGGGCGTACGGCAGCATCACCAAGATTACGAACATGCCCAGAG
AACTTGCCGCGGATGACAATATTATTGCGCGGGATTGGGAAGGGCGCTTA
GCAGGCAACGACGATAACAACGGTAATCCGGGGTTCGTCGAGAATGGCTA
CATTACTGGCATTGCAGCTTTCCAGGGTCGCCTGGTTCTGCTTAGCGGCA
GCTCTGTGGATATGTCCGCCTCGGGCCTGTATCAGCGCTTCTACCGCTCT
ACTGTGACGTCACTGCTGGATACGGACCGTATCAGTATTAGCTCTGCGTC
TGCGCAGGATTCTGTGTACCGTACCGCTGTACAGTTTAACAGGGACCTGG
TCCTGTTTGCTAACAGCATGCAGGCCGTTGTGCCGGGTTCAGCAGTGCTC
ACCCCCACTAACGCAAGTATTAGCATTACCAGCACCTATGAGTGCGATAG
TCGCGTTACTCCGGTCATGGCAGGGCAGACAGTAATTTACCCGAACAAGC
GCAACGACAGCTACGCGGGTATTCTTGAGTTGATCCCATCGCCGTATACT
TCATCGCAGTATACTACACAGGATTCTACGGTGCACTTACCGCGGTATAC
CCCAGGCAGGGTATTGCAGATGCAAAACTCCAGTGTCACCAATATGGCCT
TCTCGCGCATGTCTGGGGAGCGTAGTAGCTTGCTGGTCTACGAGTTCATG
TGGGGCGGAAGTGACGGCGCTAAGATGCAGGCGGCGTGGCATAAGTGGTC
GTTCCCGTATCCAATCCTGAGCGTACAAGCGCTGGAGGATGAAGTGTTCT
TGTACATGCAAGGGCCCAGTCCCAGCAACAAGCTTTTGATTGTGTCTATG
GACCCGCGTGAAGGTTACCAGCTGGGTTCGGAGTATCGCGAAGCGTACTC
GGATTTGCAGAAGCAAGTTCAAGTACAGGACGGGGTATTCACCGTTCCGG
CAGTACTGCGTCCAGTTGGGTGGGCTGACCGCTATGAGGAAGAGCTTATC
CTAACTTACTTGCCCAGTAACCCTATGGGACCTACTGAGGTTGGCATAAA
GGAGATTGCCGGGGAGAACACCCTGCGGGTTGTACGCGGTGTACCTGATG
GCACCTACGTAATCGGGAGGCGTTACCGCAGTACGTTCACGCTAACTACA
CCTATTCTGCGGGACCAGAATGACAAGCTCGTGGGGAGTGGGCACGTGCG
CCTGCTGCGCCTGGATGTGGCGGTACGTAACTCTGGGCACTTCTATGTGC
AGGTACTAGACACCCCACGGGATGTCAACTGGGGCGGGGAACTGACAGGT
ATCCTGATGAACTCAAAAGAGCTGACGCTCGGGCAGGTCCTGCGTATGGA
CCTGGCTACGATTACCGTGCCATGCCGTACTAACGCAGACACAACCGAGG
TGTCATTATTTACTGAGGGTTCTATGGAACTGAATGTGCTGGATATCTCG
TACATCCTGCGCTACAACCAACGCAGACGGAGAATTTAATATGTGGTGGA
TGGTTGCGGCCATGGCCGCTAAGACCGTTCTGGGGCATGGTGCTCAGATT
GAAGTGTCCAAGGCCAGGAACAAGGCTGTGATTCAACAGACAGCCAAACA
GCTAAACGACATCGCGCTACAGCGAGCCCAGTCCAGGGACCGGACTGAGG
TATCTCTGTTTAACATCCAGCAGCAGAAGCTGCAGGCACAGAGCCAAGTA
GGGCTGCAGGCAGCAGCTTCCGGTACTATGGGGGCCTCTGTTAAAGACGC
CGTAGCCACAGTGAACACTGTAGCCGGACGACAAGAGGCCAGCGTGCGTG
ACCAGCAGGCAACTCAGGAAGAGGGTTTCCGTCTAATGACGGACAAGGCC
GTGGACAGCGGCCTGGCTAACATGGACATGGAGGACCCCTACGATAACAT
GTTTAACTCGTTGTTGAGTGTCGGGGCATCTGCCGTTGGGCAGTACGCTG
GTAACGCTGCGTCGTCTACTGACTCTGGTAGCTCAACACCCGGAAGTGGT
GCAGCAGCTACTCAGAACATGGCGTCCTCCTATGATTTATGGGGGAGCAA
AGGTAACAGCTCAGTTCATACCTGGTAACTTAAGAGGAATGTCAAATGCC
TGTGATTCAACCCAGTAGACAGGGGTTAAGTATCGGAGGAGTGCAACTGC
AGTCCAACGATGTTAGCTTACCGTCAACGGTAAGTGAGGTGTCTGTTGAT
ACCTCCAAAGCAAAACGCCTAGCTGCCCTGTCAGGGTTCGTGCAGGACTT
CGGCGTAGGGTTTGACGAAGCAGTAAAAGAAAACGCTGCAGCCGCAACGG
TGCGCGGCGCAATGGATGCCCAGGGCGCAGTAGATGCAATGGCTTCCAAA
GATGAGGCTGTACAGAAGCAGAACATCTTCGTACGTGAGGCCTATCAGGA
TGGCTACGTATCCGCCGCCGCGTACGACTCTCTAGCCAAGTGGCGCACAG
ATAGCATCGCACGAGCTAAGAAAGCTGCTGAGTCTGGTCTGACTGACGAG
GAATTCCAGCAGCAGGAGCAAGAGCACGTACAGTCAATGGCAGACAAGCT
CGGGATGTATCTCCCGGACATGTCCAAACAGTCTGCCACGAATATACTGC
AGCAGCTCCGTGCTACCAGCATGGCGAACTACACAGCCTTCCAGAAAGGT
AGAGCTGCGTTTGCCCTGGCGCAGGCTGACCGTGCACTCGACCGCGGCCT
TAGCTCGTCCAGTGATGAGTTCTATCAGCGCCTGCAGGCGGGACAGGGTG
CCGCTGCGCAGATGTCTATCAAGACCGGTTTAGATAGCATACTGGCTGCT
GAGCACTTGGATAAGAGCAAGAAGCTGGACCGGGCCAAGCAGTATCTGGT
CAGCGTGGCGCAGCAGACGCAGGACCCGATGGTAATAAACCAGCTGCAAG
AGTTAGCTACCAAGGAACTCGGGGTTAACTCAGTGGACGTCAACGCGGCA
CTGTATCAGGAGTTCAAGCGCGCAGGTGCTCAGATTGAGACCCAAGCCCG
TTTCGAAATCTCCGATGCAATCCAGTCTCTTGAAGGGCAGACTCCTGAGC
AGCAAGAGCAGACTATGCAGCGTATCCGTGGTCGAATCATTGAGCAGTCA
ACCAATGGGGTGCTCAGCGCTGGGGCCAGCATGGAGTTCTGGAACAAGGC
CCAGACCATTCGCGAGAAGGCAGCGGACACCCAGGCATTGCGCACAGCAA
TTACTGGAAACATGCCAAGCTCCACCCTGGCGGGGATGTACAAGGGCGAC
CTGGGTAAGGCGCGCAACGAGCTGCTCAAAAGCTTTCCGGACACCCCGGA
AGGGAACCTGCAGCTGCTGGCATACGGGAGCAACAGCAAGGATGCGTGGG
CAGTCAACGAAGCGCACAAGCGTATGTCTTCGGATATGGCACGTACGCTG
ACTACGCTGGACCAGCTCGGTGAGGATGGTGAGGTTTCCCGCGAGAACGT
AAATAGCATCAACTTATGGGCACAGGCTTATAGCACCAGTACGGACTTAG
GGAAGATGGCGCTGCTGTCTGAGGTCCCATCTGAGTGGCGTGGAGTGGTG
CAGAAAGCTGTTACACAAAACCCAAATAATGCCAGTAACACTATCTTGGA
CGACCTTCGCCGCCAGGCACGCAATAAGGCCAGTGGGCGCTACAGCAATA
TCCAGAGTAACCCCACGGACAAGATGGTGGACCCAAGTGGCACGGCCAAC
TGGTTTAGCTTCTTCGGGGATGCAGATGCCCAGCGCCAGGAAGCTCGCGC
TGCTATGGAAGAGGAGTACCGTTATATGTATAATCACAACCCGGAATCCC
TTGTAGGGAAGGACGCTGACGACATCAATACGATGCTAAAAGGCAATATC
CAATCCCGTAAGTTAGAGCTGGACATTGCTGGGGCACCTAGGCATGTGTA
TCTGCCCGCGGGCACCTCTGTGCAATCTATCATGGGTGATTATAAGGGCG
ACCAAGAGCAATTCAAGGCCTCCCTGCAGCAGCATATACAGAACCAGGTT
CAGTATATGTCAGACCACAGCAACATAGAGCGTGTAGTAGTGCAGGCCGC
CACTGCGGGCAACGCAGGTCAGAACATGACCGTAACCGTGTTCGACAAGA
AGGGCACCTTCCAGACGATGTCTGTGAACCTTCGAGACGTTCAGACGACT
GCGCAGGCTGCGTACGATTCGGCACTGGCTGGAGATATGAAGATTGGCAG
TGAGCAAGTAGGAGTGCGTCCCGCCACCTTCTACGACCACGACAACGGGC
GTGCTGTCAGCGTACAGGTCAACGGCCGTAACTCGGTAGGGCTGGAGCCG
TCGCTGTTTAGCGACATTCTCGCTACCACTATGAAGTTCGAAGGGTTCCG
GGGAGGCAAAGGCAAGGGTAGTGTAGGTTTCGGTCTGCACGTTAACTCGG
GCATGCCCGTCCCACAGAAAGTGACCATTGACGACGGTGTCAGTATCCTC
AAATCCTCACTGGAGAAGCAGTACATACCGAACGTGCAGAAGCAACTCAA
GGGACAGGGTTTGACTGCCTCCGACGAGGCGTTAAAGGTCATGGTGGACC
TGAACTATCACGGCGGTAACGGTAGCTCTGGCCCCGTAGCAGAGGCGATG
GCACAGGTGCGCAAGGCTGCTAAGTCCCCGGTGGGGGCGTATCAGTACCC
TGTATCTGAGGCCCAGGGTAGGGCTTGGCAAGCGCTGCGGAATACCGCTG
CGTACAAGCAGGCCCAACCTGAGCGTAAGAAGTACCTGGAACAAAACCTA
CGTGATTGGCTCTTTGAAGCAACGCACTAACCAGAGGCCCTTCGGGGCCT
CCCCTTATCAAAATTCTTTTAGGAGATATTATGGCTCAGTTTCTGAACCG
AGAACCGAATCCACAGGAAAAGGATTCTGCTAAGGGCGCAACAATTAAAC
CTGCGCCTGAGCGCGTAGATTGGAATGATGCTGGAGATAACGGCCTGAAC
GCGCTGGAGCGTGCCTCCTTACTGGCGCAGGCCAAGACCCCAGCTACTAC
AGCCGCAGAGAGCTTTGCATCGGGTATGGGTAACAGCATCATCGCTGCGG
CTATACGTAAGGCCTCTGCTCCGGCATTTGACCGAGACCTGAACTTTAAT
GCCAAGCAGACCCTGAGTAGCGACACCCGAGCTAAGCTGTACGCCCCAAA
TCAGGAAGAGATTGAGTACCTACACGACTCGGTGTCGGTCGAAGATTATA
ACTACCGCATGCAGCAGATGCTTGAGCAGCGTGACCGTGACCGCTTAATG
GCTGACAACACAGTGGCTGGGTTCGCGGGTATGTTGGTAGGCGACTCCCC
GTTCATACTGGCCCCGATGCCTGCCGCCGGTATTGCTGGCCGCGCGGGCT
TAGCTGCACGTACCGCCATACGCGCTGCTGATGTAGGTACTGCATTCTAT
GCACAGGACCAACTGGGCCAGTCCGCCGCGGTAACTGCACTGATAGCGGG
CGTAGCTGGGTTAGACCAGCTCTGGGATATGTCTAGGGCTGCTAAAGCTG
CCGCTAAGGCTCGTACTGGGCGTGAGCCTATGTTCGACCCAGAAGCGCCT
ACAACTCGTACAGCGAGGGATGCTAATGTTACCGGAGTAGGAGAGGGAGA
GGAAATTCTCACTAAGACACTGGATGAAAGCATCCTAGTATCGAGAAACA
ATACCGCCTCCGTGAACATGAAAGCACAGCACGTAGTTCAGTTCTTGAAG
AAGTCTGAACACTTGACAGCAGGCCAGAAGGCTATTCTGGACACGCTGGG
TGATGCTGTAAACGACATTGATTTTAAACTGGTAGCAGGCTCCGCAAACC
GCAGCCGCTACACTTACGCACAACAAGATTTAGCTAGGCGCGGGGAGGTA
TCTCTACGCGCACCTAAGCGAGCTAATGGCAGCACCTGGACTACAGCCGG
GGACGCACTGCGCGCTATGGATGCAGACACCAGCAAGGTAGCCGTGCACG
AACTGATTCATGCCGCCACTGCACGCGCCGTTGACAGTAATCCCGAGATT
GCTAAGCGCCTGGAGGAAGTGCGCGCTGTTATTGCAGCAGACTCCACCTT
GACGCCGCGTATGCGGTATTACGCAAGCAATGTGCACGAGATGCTGGCAG
GCTTAGGCGACAGCCCTGAGTGGGTTGAGCATCTGGCGCGGACGAAATCC
CCAACCGGTAAGAGCATGCTCCGCCAACTGGGTGAGTACATCATGAACGC
CCTGGGCATCAAGGCCAAAGGCTCTGCCTTGGAGGACGTCCTGGATGCGT
ATGAGGACGCCGTTAAGTGGATAGCTAAGGACTACGCAGACCAAGCCCAG
AGCTTCCGTAGCGAAGCCTTCCAGGACCTGGCGGGCAGCACTACCCTCAA
CGAGGCTAAGGGTGCCCAAGCTATGCTGGACGGCGCTAAGAAGAAGCTCT
CCACTATGTTTGCCCTGTACGATAACATCGCCCAAGGCAACGAAGACTTG
GCTAAGCTGCTAGTGTCGGATGCGTCCGCCGTAGGGGGTCGTCGCCCGTC
CGTAGTGGACTTCAAACGCAACCTTACTTTGGAGATGGACGCCAGCGCCA
GCGTAGTGGAAGACGCTATCCTGGGCGCGTTGAAGGATAAGGGTGTAGGT
TTCTCTGAGCGCTTCTTCCATCGGAGCAAGTTCCGCGCTGAGCGGGCTGC
ACTGGAAGACCGCCTGAGCAAGTACCTGGATGCTGCCTACAGTGCTGATG
TAAATGGCCGCGCTGTGCCGGTGCCGGATGCAGAGATTGCTCCACTGGTT
GACGCCTATCGCCGCTCTGGCTGGGCTAGCAAGTGGCACGAGCATATGCT
CAATGCAGGTCTAGTGGATGATGGTGCGTTGGTTAAATCCGACTACTACT
TCCCGCGTCAGTACAGCTATGACAAGATGCGTCAAGGTATCGCACAGGGT
AACACTCTGGACGACTACCGCGCCCTGTTCCGGTCCGCCCTGCGGGACGT
GTACCCGAGCATGGAGTCAGAGGTAGTGCAGCGTGTTGCCAAGGAGATGG
TTGACGGTATCTATAATGGCCGCGCCGGGCAGTCTGGCCCTATGTGGAAG
CAGCTGATTAACGGTATGGGTAACGACGAGGTCGTTATGGCTATGCGTAG
CGCTGGTGTAGATGAGTCTGCAATCCAGAGTTTCCTGGCTGGTAACGTAC
GCGAATCCGGTAGCACATCCCCTGCGCGGAATCTGCGTCAGCGTACTCGG
TTCAACATGGACAAAGAGTATCTGGTGAACGGTAAGAGCATGCGCATGCA
GGACCTGATGGATACTGATGTAGCCAAGGTTATGCACGGGTACACTAACC
GTATGTCTGGGCGTGTAGGCATGGCCTATGCAGGCGTACAGGACCTGGGA
CAGCTCGCTAAGATGATTGATGAGTCTAAGCACGCGCTAGCGGATTCCGC
TAAGTGGGAGAAGACCGTCAATGACACCATCGACTTTATCCTGGGTGGGG
CACCTGCTGACGCTGGACAGCTTCCGGATTTGCTGCGTGCAGCCGGGAAC
ATGGCTAACGCCACCATGCTTAAGAACTCCGGCCTATATCAGCTGACTGA
TACTGCTTTGGCCATGAAGGAGTTCGGTATGGCTAGAGTGCTGCGCAGTA
TGCGTGACCAGCCTTGGTTCAAGGAAGGTGCCGTAGCTATCAAGACTCCG
GATATGGCTGCCCGTCTAGACACTGTGCTGCGTGGTAATATCCAGAAGGA
GATGCGCTTCCGCTGGTTGAATACGTACGCCGACGATAACCTGGACCTGA
CCCGTCAGGCCTCCTGGTTCAACGTCACTCAGAACGTTGGGCAGGCTGCA
CGTCACGTCAACGGAATGAGTATGGTGCACCGGCTGCAGGTTAACCTGAA
CTCCGGCATTGTGGCGGATGAGCTTACGCAGATGTTCAAGGGCGATGCTG
AGGCGTTTAAGCGTCTGGAGCGTTTCGGGCTTACCCGTGACGTTGCGGAC
CGCGCTATCGCTGCCAACAAGGCTAACCCGGGCGCCATGTTCCAGCCGGA
CCTGCAGATGCAAGTTGAGGTTGTAGGGACGCGTATGATGGACTACCTGG
TACAGCAGATTCGTACCGGCGAGACCTCGCACTTTGCGCAGTTCAATCCT
ATCGGCAAAGTCATTGTAGGGTACCAGAGCTTCGCACTGGCTGCCACTAA
CAAGATTCTGCGTAGAGAGCTGAACGATGCTGGGTGGATTGGTGTGGCCC
ACATTATGGCGTACCAGTTCCCGTTGATGCTGCTGGCTACTATGGCCAAG
CATGGCATGGACGGAAAGGATGTAGACACCCAGAAACTCATCAGTGAATC
CGTAACGGGTATGAGTGCCATCGGCGGGGTATCCTTACTGCAGGATATTT
TCCTGGGAGATTCTCCTCGTCACTCGTTGGCATCTATGGGTTACGTCACA
GGGCTGCTCGGGGCCGTACAGGACCTGGCTACCGGTAATATGGATATCAA
GACCTTCACTAAGCAGGTACCGCTAATCCAGGAATTCGCACCTACGCGAG
CTATCATCAATAACTTCGGAGACGATTAATATGGCGTTCAGCTGGCAAGA
GTCGGTAAAGCCTGCAGGTACTCAGGATATCCAGTGCGATATCGAGTACC
TGGATAAGTCCTATATTCACGTTTACTTAGATGGTGCTGAGACTACTGCC
TTCACTTGGACCAGCTCCACCAATATTCGTCTGAACTCGCCACTGTCTGC
AGAGACAGTGGTGCTCCTAATTCGTAAGACTGAACGAGAGTATCTTTACA
TTGAATTCTCTAGCGGTGCTCCGTTTATTGAAGGCAACGTAGATACCCAG
AATACGCAGTTCCTGCACCTGGCTCAAGAGCTAGTTGAGGGGCGTTCTAT
TGAGGGCTTCTACGGCGATATCAGTATGCACGGATATCGAATCACCCACC
TAGGAGACCCAGTGGACACTGCGGACGCCACTAACAAGGGTTACGTCGAT
TCCGGCGACGCCCGTCTGGACCAAAGGGTGGATGCGGAAGAGGCTGCTAG
AAAGTCTGCCGACGCTATCCTGGATACCCGAGTAACTAATCTAGAGCAGA
CCTTTATATCCGACAGGGTCACTGTAAGCTACCCTTGGTTTACAGTACTG
GATACCCCCACAGACACCGTGACGCCGCCCATCGCTTTTAGTAAGGCCAT
AGTTGAGCTGAATGGGCAGGGCCAAATCCCCGGCTACAGCTTTGTGGTAG
TGGGAAATTCGTTGCTGTTTGCGGAGACGCTACCGGCCGGTACGCTCGTG
GCGGCTAGGCTGGGCGCAGATGTAGAGGCGGGCGATGGGTATGTAACCCA
GGCAGCTTTTGACAACTGGCTGGCCTCAGTAGGCGAACTGGCGTACAAGG
GCCCGGCAAACGCTGTGGCGGATAGTACCGACACCAGCAACGTTGCCACC
CAGCTAAACGCCCTGTTAGCGGAGCTGAGAAGTGCTGGGATTATCAAAAC
TTAAATAATTACTGGAGGCACAATGGCAGGGGCGGCTAAACGCAGTCGCC
TCTCGGAGCTGCACCGCATGTTCACTGAGGCCTTGATTGAAGAAATCAAG
CAGTCTAAGGAAGACGAGGTGCCGCTCCCCGCCGCAGATAAATCGGTTAT
CGCCAAGTTCTTGAAGGACAACGACATCACCGCGGATGCAGATTCCGAGG
AGATGCAGGACCTTCGTGACGAGTTCGATGATGAACTAGCGGCGCGTAGA
GAGGCGCGTAAGCAAGAAATTCTAAATAAAGTTGGTGGTTCAGACTCTGA
GGACTTACTAGAAGGAATTGTCTAATGGTATCGGTGAAGACTGCGCGAAG
ACTGCGCATGCTCAACCAGAAACTTACTGGTTATAGTGCGAATCCGCGCA
GTATTCCCAAAGAGGAGCGCGAGGACATCGCGATGATGATGGCCGCGGCG
CTAAGTGACTTCCGGGAATTCGCATACATAGGTATGCGGTTCCTGGGTTT
TACATTGACGGACATGCAGGCCGACATTGCAGAGTACATGCAGAAGGGCC
CTAGGAAGCGCATGGTGGCCGCACAGCGTGGTGAGGCTAAGTCTACACTA
GCTGCACTGTACGCCGTCTGGAGGCTCATCCAGGACCAATCCTGTCGTAT
CCTGATTGTGTCCGGTGCAGAGAAGCAGGCCTCTGACGTAGCGAACTTAA
TCATTCGTATGCTAGAAACCTGGCCTCTACTGTGCTACTTAAAGGCCGAC
CCTACTCGTGGGGACCGTACTTCATTCGAAGGCTATGATGTCAACTGCGA
CCTGAAACCGCTGGATAAATCCGCCAGCGTAGCCTGTGTAGGTATCACTG
CATCCCTGCAGGGGAAGCGCGCGGACCTGCTGATTCCGGATGATATCGAG
ACCACTAAGAACGGTTTAACGCAAACCCAGCGTGAGCAGCTGCTGATGAT
TTCTAAAGACTTCGCAGCTATCTGTACGCACGGGGATACGCTGTACCTGG
GCACACCGCAGACCAAGGACAGTATCTATAAAACCCTGCCGGGACGCGGC
TTCGAGGTCCGCGTGTGGCCCGGGCGCATTCCGTCTGTTGAAATGGAAGA
GCGATATGGAAGTACACTTGCTCCTTATATCCTGGAGCTTATTGAGCGCG
GCTATAAACGCACCGGCTTCGGCGTCGACGGGACGCTAGGCGAGAGCACG
GACACCGGACGCTATGACGAGGATGCACTGATTGAGAAGGAGCTGGACTT
CGGTCCGGAAGGCTTCCAGCTGCAGTACATGCTCGACACTACACTGTCCG
ACCAAATGCGTACGCGCATCAAGCTTTCGGATATGCTGGTTTACTCTGGT
AGCCAGGATTCCTCCCCTGAGACGTTCTCCTACATCGCGGACCGCCGGTA
CCTGTACCAGCATGAGCATGAGGGGATTATGGGCCAGCAGATGTACTTCC
CGGCATTCTACGGGGACATGCACCTGCCGTACCAGCATAAGGTGCTGGTG
GTGGACCCGGCTGGGTGTGGCGGGGACGAAGTGTCTTACGCTGCTGGTGG
TGCTGCGAACTCGTACATCCACCTATTCTCCGTAGGCGGCTTCCAAGGAG
GTATCAGCGAAGAGAACATTGATAAACTGATTGACCTATGCGTAGAGTTA
GATATCCAGGATATGGTTGTGGAGAGCAACATGGGGCACGGTACCGTGTC
TATGCTTATCCTGAACCGTCTGCGGGAGCGGCGTCTCGCCGGTATTGGCG
TAAGGGGCCTGAATAACTCCACGCAGAAAGAGCGTCGTATCATTGACACA
ATCAGCCCAGTTACTCGTCGGCACCGCCTGGTAGTGCACGAGCGTGCTAT
CCACGACGACATTAGTACCTGTATGGCATACTCCCGCGATAGACGTTGGC
TGTACTCCGCGTTCGCGCAGTTGTCCGGCATCACGTACGACCGCGGTAGC
CTAGCTAAGGACGACCGAGCAGACGCAATCGCTATGATGGTGGCTACGCT
GAACGGGCACCTGGTGGAAGATGAGAAAGTGGTGGCTGAGCGTGAGTCTG
AGAAGATGGCTCGGGCCTTCATTGAGAACCCGCTGGATTGGGCACAGAGC
AAAGTGTCTAAGGGCCTTCGGGGTGTGGCTGCTAGGTTGCAGAACCGTGG
CAGAGGTAAACAACATAGAGGAAGAAGATAATGGCATTTGCAGAAGCAAC
ACTGGCACAGCGCCAGGCAGTACGTAATGCGGCAGTGGCGCTTGATAAAG
CAACAACCTTGGCGCATGATACCGGCCCACTAGATACTCTGGGTCCGGAT
GTAGATGCAGCAGGGGCTGTAGCAGTGGCGGCACTCTCTGCTGCAGGAGC
CTCTGACGGTGGTGCTGTAGTGGTGGTTGGTAACGGCGCAGAAGTAACTG
CACCTATTACGTTCACCACCGCTCGGGAGGCGGGGGCTACCGCTACTGTA
GCAGCAACTATCACTGTAGAAGATGGTGTAATCACAGCAATCTCTGTTGA
GTAAGGAGCAATACTATGGCAATTGCAAAAGCAACCCCAGCGCAACAGCA
GGAGCTGCTGCGCCAGCTGAACATTCTCGGTAAGGACCTGTATGCTATGC
TTACGCAGCCGCAGGACGTGGCCCAGACGGGTGCTACCTTCGATACCAAG
ATTGCTGCGCTAGAAGCCGCGGTAGCCGCAGTGAAGGCTGCTAGCTAATG
CGTAAACTGGTCGCTGGGTTACTGCTCGCGGTTACTCTGACTGGTTGCTC
GGCGACCTCTGCACTCACCGGCTTAGTTGGTTCTAAGCCGGATGTATCTG
CTCAGGTTGGTGCCGAAAACACCAAGCAAACCGTTGGCTTGAATAACAAG
GTGGACTCCAGCACCACCAACAAAACCGATGTATCAGATTCTAACGTAGG
CACTTTGGACACGTCCAGTAAGGAGCAGGTGCAAACTATTAGCACCGGTA
CAATCCAGGCAGAGCGCCTGCAGGTGGTTAACAATGATAGTTACAGTCTT
ATCCTCGCCGGATTAGCTGGGGCCAGCATTCCTCTGGTCTTCCTAGTGGT
CATTCTGGTGATTCGTAAGCTGTTCAGGAAGAAGGAGCAGCAGGATGATT
AAGGTAGGGGACGTAGTTGGGGCAGACCTCGCTACCCGGGCAGGTGCGGC
AGTTACCGGCGCTACGGTATCAGGAGGTTGGTTGGCAGAGTTAATGAGCT
GGAACTGGAGCACTATCAGCTTCATCACTGCGACGGTGTGCGCGGTGCTA
ACCCTGGCGTGGAATGCGTATTACAAGAGACGTACATTCAAGCTCCTAGA
GGAGCAGGCACGTAAGGGGACTATTAAATATGAGTTTAAGGACTAAGGTT
ATTGCGGCCCTTACGGGGGCCACTATGCTTGGCGGTGCCATTACCGGGGT
GGTTCAGCACAACGAGGGCCTGAGCCTTACCGCCTACAAGGATAGCGCCG
GGGTCCCTACTATCTGCTATGGGGAGACAAAGGGCGTCAAGATGGGTCAG
AGAGCCACGCTGAGCGATTGTCAGAAGCAACTGATACAGTCAGCAGGGGA
ACACGCAAAGGCCCTTGACGGGCTTCCTATGCAGCTCTCTGACGTATCTC
TGGTGGGGTCTGTGGACTTCATTTACAACGTAGGCGTAGCTGGCTTCAAC
GGCAGTGCTGTGAAGCGGCATCTCAAGAGCCTGGATTACGCAGCGGCTGG
AAAGGCTGTACTGGACTGGCGCTATATTAGCAAGTACCAGCAGAAGTCCC
CTGGCACCGGTTGGGTGTACAAGGGCAGCAACCGCTGGACCTTCGACTGC
TCCCAGTATATTAATGGGCAGCGCAATAAAGTGTGCTGGGGCCTATGGGA
GCGCAGGCAGTGGCAGAGCAAAGCCATCGGGAACCAGTACAAGAACGTAA
GCACAGCCCTGGCTGAATTGAAACGATAAGAGGGGACACATGGCACTAGT
AGAGAACGTACAAACACGGTACTACAGCCAAGACGATTTGTGGTGCAGAG
TAGCTGACTACTTAGCGAAGGATGCCCCGGTACTTACCGGACTCCGTCCG
GATTCTTCCGGTAACTATGCAGCCGCTATTGAGCGGATTTCCGCTAAAGG
TGTAAAGGTGCTGCGAGTACCTGTGGGGTCTTATTATGTTGGAGACTGCC
ACCTTACTAACCCTATGCTGTTTATAGGTGATGGCCTAGAGGGTGTTAAC
CCGCTTGGGGCTGTATTCGTTAAACCGAGCACAGCCAGCAAGATGTTCTA
CTTTGACGGTACGAGCACCCGTGGAATGGGCGGCGGGTTCCTTAGAATGC
GACTGCAGGGGGCTGTCAGCAGTGATTCGGGACTTATGGTGGAGGTAACA
TCCTGGAGCTATTTTGGGGCGGAAAACTCTGCTTTTAATAACTTGGCGGG
CTCTGCGCTGGTGTTACGTGACTGTACGGAGAGCCACATCTCCGGAAACT
TATTCCGTAGGATGGGTGCCTCTAACGGCAGCGTTATACTCCTCGGGGAT
TACATAGGTATTCCTAATAACAACGTCAATAACCTGCACATTCAGAATAA
CACGTTCGGACTGTGCTCGGGCGCATGGATTAAGAGTACAGCAAACAGTA
ACCCGGACCTGGTGTGGATTACGGATAATAAGTTTGAGTGGGATAGTGTA
CCATACGGGGCTAACACAGCTGCACAGCACGTACTGGACTTTGGACAGCT
GTCGCGCTCTTGGATTACCCGTAATGGTTTTGCGCACTTCCGCCCGGACT
CCGACCATAACCTGTATGCCGGGTGTATTCGTATTAGGTCTGGAGCTGTT
GGCCCTATTGTTATTTCTGATAACAAGGCGTATGGATGCGAAGGGGAATT
CTGGACCATTGAAGGTGGTTATGTAGATGCCTTCGACAATGATGCGAACA
TTGCAGATGCCAGCAGTGTTCTATCCTGGTCACTGAGTAGTACTAGGGCT
TGCCGCATCAACCCTCCGCGCGTGTACAGTGGGAACATGAACGTAGTGCG
CGGGGATAGTCCGTTCGGCCCTGGGTTTATCGGGCAGGCGTACATGCGTG
GCGCTGCTGCTGCTAGTCGTACCGCTAGGGCTGGAGCCGCTAGTACTGTA
GCACTGGATGTTCCCGCGGGTCAGGAGATGCGTCGGTACCAGTTGCCGCT
GCACCTTCTCGGGGCTATAGTGCGCGTATCCTTGCGAGTCTACAACCCGG
GCGCTACTGGTAACATAACCTTAGCGGTGGGTAGTGGCGGCTCCTCTGTT
GCCGCGGTACCGGCTGGTCCAGGGTGGTTCGATGTAGACTTTTACTTGGG
TAACAGCCTAACGGGTGACGGAGATTTGCGCTTCACCAACAGCACTGGAA
ACACACTGAGCCTGGATGGTATTACAGTAGAGCGTGCTCGTTCTGTTCCA
TTTAGCCTTGCGTGGACCCCTGGTGCTGTCGCTGCCGGTACGCTGGTATC
TAGCCCTGTACAGACTCTCCCGTACGGCATTACTCAAGCCCCTGTCGGTT
TGAGTTCTCCGGTATTTAACGGGTCTGTTGATGGGCTGCTAACTGGTGTC
AGTAGCTACAGTGGGTACAGCTCCTACAAAGTTACTCTGTTTAATCCTGG
GGCTGCGGCAATTACCCCTGGGGCTACTCGGGCTAGCTTGGTGCTGCACT
TCTAACGCACAGCGTAAAGCCCAGGCCCAGTCTAGGCGAGCAGGTCTATA
CCTGGACCTGAAATTTATTAGACTCACGCGAGCCCCTCCCTCACCCTGAA
CGCGCCCAATTGCCCCCATAGGGGGTACCTAGCGTCAATTTAGGGGGGGG
GGGGGCACTGGGTGGGCCTGCTAGTGCGCACCAGAGGGCCTCAGCGGGC
