# Supplementary material for: Luminescent Phage-Based Detection of Klebsiella pneumoniae: From Engineering to Diagnostics
Source: Pharmaceuticals (Basel). 2021 Apr 9;14(4):347. doi: 10.3390/ph14040347 (PMC8069110; doi:10.3390/ph14040347)
Supplement: Supplementary file 1 [file pharmaceuticals-14-00347-s001.zip › File S3]

## Sheet: Sheet1
Index	Name	Sequence
NanoL77	McocHR_capsid 5 F	GTAACGGCCGCCAGTGTGCTGGAATTCAGGCTCTGGTGGATGTCGATACCTATT
NanoL78	McocHR_capsid 5 R	CTTTAAAGTTAAACAAAATTATTTCTATTAAATTAGGACTTGGTGGTGAAGGTGAACTTA
NanoL79	McocHR_capsid 3 F	CGTCTGTGCGAACGTATCCTGGCTTAGTAAGGAGGTTCAATGGCAGTAATCGCTACGTTCGG
NanoL80	McocHR_capsid 3 R	AGCGGCCGCCAGTGTGATGGATATCTGCAGAATTCAGGACGGTTACGTGCAAGTGCAGAGC
NanoL1	ZB F for NanoL	CCTGAATTCTGCAGATATCCATCACACTGGCGGCCGCTC
NanoL2	ZB R for NanoL	CCTGAATTCCAGCACACTGGCGGCCGTTAC
NanoL75	Gblock NanoL F	TAATAGAAATAATTTTGTTTAACTTTAAAGTTAAGAGGC
NanoL76	Gblock NanoL R	TTACTAAGCCAGGATACGTTCGCAC
NanoL 121	8m7 major pro F	ATAAGTATAGGATGGGATACTACTCAGTTGG
NanoL 122	8m7 major pro R	CTTTAAAGTTAAACAAAATTATTTCTATTAAGAATCTCCTACACCTTATGTAGAGCATTAATTTTTC
NanoL 123	8m7 major Ter F	CGTCTGTGCGAACGTATCCTGGCTTAGTAATATTGACTACTATACCCTCTTTTTGAGAGG
NanoL 124	8m7 major Ter R	TTTAGTAACCCCCATACAAGTATACC
NanoL 125	Site 1 HR 5 F	GTAACGGCCGCCAGTGTGCTGGAATTCAGGTGGGTGAGCATGGTACCG
NanoL 126	Site 1 HR 5 R	CCAACTGAGTAGTATCCCATCCTATACTTATTTTATCAAGAAATTTTTATTTTTCCATAAAGAA
NanoL 127	Site 1 HR 3 F	CATATGGTATACTTGTATGGGGGTTACTAAAATTTTCCAATCCTATTATAATATTGTTATTAAG
NanoL 128	Site 1 HR 3 R	GAGCGGCCGCCAGTGTGATGGATATCTGCAGAATTCAGGGTGGTAATAACACATCAATATAGC
NanoL 129	Site 2 HR 5 F	GTAACGGCCGCCAGTGTGCTGGAATTCAGGTGGTTATAAAGGAGTTACGTGGAATAAGG
NanoL 130	Site 2 HR 5 R	CAACTGAGTAGTATCCCATCCTATACTTATTTTCTTATCAATCCGAAACTTTCTCTCTCAAATTTATGT
NanoL 131	Site 2 HR 3 F	CATATGGTATACTTGTATGGGGGTTACTAAAGTCCGAGGCAGAAAAATAAAAATTGTACTTGT
NanoL 132	Site 2 HR 3 R	GAGCGGCCGCCAGTGTGATGGATATCTGCAGAATTCAGGTTTCGTAGACTTAGAATTCCTAGATATTCTGCCAGTTG
NanoL 133	Site 3 HR 5 F	GTAACGGCCGCCAGTGTGCTGGAATTCAGGGAAGAAACAGCACCCATC
NanoL 134	Site 3 HR 5 R	CAACTGAGTAGTATCCCATCCTATACTTATGCACATATTTATTATACCTTGTTGTAATTACG
NanoL 135	Site 3 HR 3 F	CATATGGTATACTTGTATGGGGGTTACTAAATAGATAACAGGGAGTTGCCTGGCACATTCTCT
NanoL 136	Site 3 HR 3 R	GAGCGGCCGCCAGTGTGATGGATATCTGCAGAATTCAGGCTGGAACATAGGATAGCACGAATGGA
NanoL 137	Site 4 HR 5 F	GTAACGGCCGCCAGTGTGCTGGAATTCAGGTACTAATATGTACTATGACTACACCAA
NanoL 138	Site 4 HR 5 R	CAACTGAGTAGTATCCCATCCTATACTTATTGTTATCAAAACTAATCTCCTTAACTAATG
NanoL 139	Site 4 HR 3 F	CATATGGTATACTTGTATGGGGGTTACTAAACAAGATGAATTAAAAAGGATTCTGGAGTATAATC
NanoL 140	Site 4 HR 3 R	GAGCGGCCGCCAGTGTGATGGATATCTGCAGAATTCAGGATTTAACTGCCAGTCTGCTTCTCTTAG
NanoL 141	Site 5 HR 5 F	GTAACGGCCGCCAGTGTGCTGGAATTCAGGACAAAATAATTTAAAAATTCACTTGCTTAAAGCCCTCGAA
NanoL 142	Site 5 HR 5 R	CAACTGAGTAGTATCCCATCCTATACTTATGGAGTAGGCTGGAGCAGTACACAGTTTCTTG
NanoL 143	Site 5 HR 3 R	CATATGGTATACTTGTATGGGGGTTACTAAAAAAGGGGCTTATCAGTATATCTCTACAGCCGAA
NanoL 144	Site 5 HR 3 R	GAGCGGCCGCCAGTGTGATGGATATCTGCAGAATTCAGGATCTTTTACCTTATCCCAGTCAGAGC
